# Supplementary material for: Determining carnivore habitat use in a rubber/forest landscape in Brazil using multispecies occupancy models
Source: PLoS One. 2018 Apr 16;13(4):e0195311. doi: 10.1371/journal.pone.0195311 (PMC5901926; doi:10.1371/journal.pone.0195311)
Supplement: S1 Supporting information — (R) [file pone.0195311.s001.R]

################################################################################
################################################################################

# Packages required to run the code

install.packages("reshape")
install.packages("R2OpenBUGS") # To run, OpenBUGS needs to be installed

setwd(choose.dir()) # Choose folder where data was downloaded

#### SPP DATA

spp <- read.csv("S2_Supporting information.csv", header=TRUE,sep=",",na.strings=TRUE) # species data

library(reshape) # To rearrange data

spp.melt=melt(spp,id.var=c("species", "site", "period"), measure.var="occ")

spp1=cast(spp.melt, site ~ period ~ species) # 3D array 

# Obatining the unique species

uspecies = as.character(unique(spp$species)) # cfa (Canis f.) - Cth (Cerdocyon t.) - Eba (Eira b.) - Leosp (wildcats) - Nas (Nasua n.)

# values for model

N=5  # Number of species
J=90 # Number of sites
K<-as.vector(spp[,7]) # it is the number of sampling periods 4 (1 per trimester)

######### COVARIATES DATA

cov <- read.csv("S3_Supporting information.csv", header=TRUE,sep=",",na.strings=TRUE) # covariates data

# Covariates for process (habitat)

rip <-cov$rip # Riparian - Values 0 and 1 
fore<-cov$fore # Forest - Values 0 and 1

# Covariates for observation (detection) model 

cam<-as.matrix(cov[,7:10], na.rm=TRUE) # as.matrix. Bushnell (0) Tigrinus (1)

#########################################################################################
############################### HAB / CAM MODEL (MODELHAB) ##############################

#### DATA TO OPEN BUGS

sink("modelhab.txt")

cat("
    
    model{
    
    #Create priors on the community level
    
    a0.mean ~ dunif(0,1)    
    mu.a0 <- log(a0.mean)-log(1-a0.mean) 
    tau.a0 ~ dgamma(0.01,0.01)  
    
    a1.mean ~ dunif(0,1)
    mu.a1 <- log(a1.mean)-log(1-a1.mean) 
    tau.a1 ~ dgamma(0.01,0.01)  
    
    a2.mean ~ dunif(0,1)
    mu.a2 <- log(a2.mean)-log(1-a2.mean) 
    tau.a2 ~ dgamma(0.01,0.01)  
    
    b0.mean ~ dunif(0,1) 
    mu.b0 <- log(b0.mean)-log(1-b0.mean) 
    tau.b0 ~ dgamma(0.01,0.01)  
    
    b1.mean ~ dunif(0,1) 
    mu.b1 <- log(b1.mean)-log(1-b1.mean) 
    tau.b1 ~ dgamma(0.01,0.01)  
    
    # Create priors on the species specific level 
    
    for (i in 1:N) {
    
    a0[i] ~ dnorm(mu.a0, tau.a0)
    a1[i] ~ dnorm(mu.a1, tau.a1)
    a2[i] ~ dnorm(mu.a2, tau.a2)
    b0[i] ~ dnorm(mu.b0, tau.b0)
    b1[i] ~ dnorm(mu.b1, tau.b1)
    
    # Estimate the occupancy probability (latent Z matrix) for each species i at each
    # at site j.
    for (j in 1:J) {
    Z[j,i] ~dbin(psi[j,i],1) # True occurrence of species i at site j
    psi[j,i] <-1/(1+exp(-lpsi.lim[j,i]))
    lpsi.lim[j,i] <-min(999,max(-999, lpsi[j,i])) #stabilizing the logit
    lpsi[j,i] <-a0[i] + a1[i]*fore[j] + a2[i]*rip[j]
    
    
    #Create a loop to estimate detection for species i at point j during 
    #sampling period k.
    for (k in 1:K[j]) {
    X[j,k,i] ~dbin(mu.p[j,k,i],1)
    mu.p[j,k,i] <-Z[j,i]*p[j,k,i]
    p[j,k,i] <-1/(1+exp(-lp.lim[j,k,i])) 
    lp.lim[j,k,i]<-min(999,max(-999, lp[j,k,i])) # Stabilizing logit
    lp[j,k,i] <- b0[i] + b1[i]*cam[j,k]
   
    }     }    }    
    
    # Derived quantities 
    
   for (i in 1:N) {
    
    sites.z [i]<- sum(Z[1:90,i]) # Number of sites occupied
    
    mean.psi[i]<-mean(psi[1:90,i]) # Avg occupancy prob. across all habitats
    
    mean.psi.forest[i] <-exp(a0[i]+a1[i])/(1+exp(a0[i]+a1[i])) # Occupancy in forest
    mean.psi.riparian[i] <-exp(a0[i]+a2[i])/(1+exp(a0[i]+a2[i])) # Occupancy in riparian    
    mean.psi.rubber[i] <-exp(a0[i])/(1+exp(a0[i])) # Occupancy in rubber
        
    mean.p[i]<-mean(p[1:90,1:4,i]) # avg.detection prob.
    
    mean.p.bush[i] <- exp(b0[i])/(1 + exp(b0[i])) # Avg. detection for bushnell
    mean.p.tig[i] <-exp(b0[i]+b1[i])/(1+exp(b0[i]+b1[i])) # Avg. detection for tigrinus

    } # Exclude from loop average all spp.
    
    mean.p.bush.all<-exp(b0[1:5])/(1+exp(b0[1:5])) # Average p with Bushnell 
    mean.p.tig.all<-exp(b0[1:5]+b1[1:5])/(1+exp(b0[1:5]+b1[1:5])) # Average p with Tigrinus
    
    }

 
    ",fill =TRUE)
sink()

#Load the R2Winbugs library
library(R2OpenBUGS)

#Create the necessary arguments to run the bugs() command
#Load all the data
spp.data = list(N=N, J=J, K=K, X=spp1, fore=fore,rip=rip, cam=cam)

#Specify the parameters to be monitored
spp.params = list("a0","a1","a2","b0","b1","sites.z","mean.psi",
                  "mean.psi.forest","mean.psi.riparian","mean.psi.rubber","mean.p",
                  "mean.p.bush","mean.p.tig","mean.p.bush.all","mean.p.tig.all")             

#Specify the initial values
spp.inits = function() {
    psi.meanGuess = runif(1,.25,1)
    list(Z = matrix(rbinom(N*J, size=1, prob=psi.meanGuess), nrow=J, ncol=N), 
         a0=rnorm(N),a1=rnorm(N), a2=rnorm(N), b0=rnorm(N), b1=rnorm(N))}

#Run the model 
modelhab = bugs(spp.data, spp.inits, spp.params,"modelhab.txt", debug=TRUE,
              n.chains=3, n.iter=55000, n.burnin=15000, n.thin=3)

modelhab
modelhab$summary
round(modelhab$summary, digits=2)
