# Supplementary material for: Determining carnivore habitat use in a rubber/forest landscape in Brazil using multispecies occupancy models
Source: PLoS One. 2018 Apr 16;13(4):e0195311. doi: 10.1371/journal.pone.0195311 (PMC5901926; doi:10.1371/journal.pone.0195311)
Supplement: S2 Supporting information — (CSV) [file pone.0195311.s002.csv]

con	site	sp_month	species	period	occ	k
1	F1	Cfa.1	Cfa	1	0	4
10	F10	Cfa.1	Cfa	1	1	4
11	F11	Cfa.1	Cfa	1	0	4
12	F12	Cfa.1	Cfa	1	0	4
13	F13	Cfa.1	Cfa	1	0	4
14	F14	Cfa.1	Cfa	1	0	4
15	F15	Cfa.1	Cfa	1	0	4
16	F16	Cfa.1	Cfa	1	0	4
17	F17	Cfa.1	Cfa	1	0	4
18	F18	Cfa.1	Cfa	1	0	4
19	F19	Cfa.1	Cfa	1	0	4
2	F2	Cfa.1	Cfa	1	1	4
20	F20	Cfa.1	Cfa	1	0	4
21	F21	Cfa.1	Cfa	1	0	4
22	F22	Cfa.1	Cfa	1	0	4
23	F23	Cfa.1	Cfa	1	0	4
24	F24	Cfa.1	Cfa	1	0	4
25	F25	Cfa.1	Cfa	1	0	4
26	F26	Cfa.1	Cfa	1	0	4
27	F27	Cfa.1	Cfa	1	1	4
28	F28	Cfa.1	Cfa	1	1	4
29	F29	Cfa.1	Cfa	1	0	4
3	F3	Cfa.1	Cfa	1	0	4
30	F30	Cfa.1	Cfa	1	1	4
4	F4	Cfa.1	Cfa	1	0	4
5	F5	Cfa.1	Cfa	1	0	4
6	F6	Cfa.1	Cfa	1	0	4
7	F7	Cfa.1	Cfa	1	0	4
8	F8	Cfa.1	Cfa	1	0	4
9	F9	Cfa.1	Cfa	1	0	4
31	MC1	Cfa.1	Cfa	1	1	4
40	MC10	Cfa.1	Cfa	1	1	4
41	MC11	Cfa.1	Cfa	1	0	4
42	MC12	Cfa.1	Cfa	1	0	4
43	MC13	Cfa.1	Cfa	1	0	4
44	MC14	Cfa.1	Cfa	1	0	4
45	MC15	Cfa.1	Cfa	1	0	4
46	MC16	Cfa.1	Cfa	1	0	4
47	MC17	Cfa.1	Cfa	1	0	4
48	MC18	Cfa.1	Cfa	1	0	4
49	MC19	Cfa.1	Cfa	1	0	4
32	MC2	Cfa.1	Cfa	1	1	4
50	MC20	Cfa.1	Cfa	1	1	4
51	MC21	Cfa.1	Cfa	1	0	4
52	MC22	Cfa.1	Cfa	1	1	4
53	MC23	Cfa.1	Cfa	1	0	4
54	MC24	Cfa.1	Cfa	1	1	4
55	MC25	Cfa.1	Cfa	1	0	4
56	MC26	Cfa.1	Cfa	1	0	4
57	MC27	Cfa.1	Cfa	1	0	4
58	MC28	Cfa.1	Cfa	1	0	4
59	MC29	Cfa.1	Cfa	1	0	4
33	MC3	Cfa.1	Cfa	1	0	4
60	MC30	Cfa.1	Cfa	1	1	4
34	MC4	Cfa.1	Cfa	1	0	4
35	MC5	Cfa.1	Cfa	1	0	4
36	MC6	Cfa.1	Cfa	1	0	4
37	MC7	Cfa.1	Cfa	1	0	4
38	MC8	Cfa.1	Cfa	1	0	4
39	MC9	Cfa.1	Cfa	1	0	4
61	S1	Cfa.1	Cfa	1	1	4
70	S10	Cfa.1	Cfa	1	0	4
71	S11	Cfa.1	Cfa	1	0	4
72	S12	Cfa.1	Cfa	1	1	4
73	S13	Cfa.1	Cfa	1	0	4
74	S14	Cfa.1	Cfa	1	0	4
75	S15	Cfa.1	Cfa	1	1	4
76	S16	Cfa.1	Cfa	1	0	4
77	S17	Cfa.1	Cfa	1	1	4
78	S18	Cfa.1	Cfa	1	1	4
79	S19	Cfa.1	Cfa	1	0	4
62	S2	Cfa.1	Cfa	1	0	4
80	S20	Cfa.1	Cfa	1	0	4
81	S21	Cfa.1	Cfa	1	0	4
82	S22	Cfa.1	Cfa	1	0	4
83	S23	Cfa.1	Cfa	1	1	4
84	S24	Cfa.1	Cfa	1	0	4
85	S25	Cfa.1	Cfa	1	1	4
86	S26	Cfa.1	Cfa	1	0	4
87	S27	Cfa.1	Cfa	1	0	4
88	S28	Cfa.1	Cfa	1	1	4
89	S29	Cfa.1	Cfa	1	1	4
63	S3	Cfa.1	Cfa	1	1	4
90	S30	Cfa.1	Cfa	1	1	4
64	S4	Cfa.1	Cfa	1	0	4
65	S5	Cfa.1	Cfa	1	1	4
66	S6	Cfa.1	Cfa	1	1	4
67	S7	Cfa.1	Cfa	1	0	4
68	S8	Cfa.1	Cfa	1	0	4
69	S9	Cfa.1	Cfa	1	1	4
91	F1	Cfa.2	Cfa	2	0	4
92	F10	Cfa.2	Cfa	2	0	4
93	F11	Cfa.2	Cfa	2	0	4
94	F12	Cfa.2	Cfa	2	0	4
95	F13	Cfa.2	Cfa	2	0	4
96	F14	Cfa.2	Cfa	2	0	4
97	F15	Cfa.2	Cfa	2	0	4
98	F16	Cfa.2	Cfa	2	0	4
99	F17	Cfa.2	Cfa	2	0	4
100	F18	Cfa.2	Cfa	2	0	4
101	F19	Cfa.2	Cfa	2	0	4
102	F2	Cfa.2	Cfa	2	0	4
103	F20	Cfa.2	Cfa	2	0	4
104	F21	Cfa.2	Cfa	2	0	4
105	F22	Cfa.2	Cfa	2	0	4
106	F23	Cfa.2	Cfa	2	0	4
107	F24	Cfa.2	Cfa	2	0	4
108	F25	Cfa.2	Cfa	2	0	4
109	F26	Cfa.2	Cfa	2	0	4
110	F27	Cfa.2	Cfa	2	1	4
111	F28	Cfa.2	Cfa	2	0	4
112	F29	Cfa.2	Cfa	2	0	4
113	F3	Cfa.2	Cfa	2	0	4
114	F30	Cfa.2	Cfa	2	0	4
115	F4	Cfa.2	Cfa	2	0	4
116	F5	Cfa.2	Cfa	2	0	4
117	F6	Cfa.2	Cfa	2	0	4
118	F7	Cfa.2	Cfa	2	0	4
119	F8	Cfa.2	Cfa	2	1	4
120	F9	Cfa.2	Cfa	2	0	4
121	MC1	Cfa.2	Cfa	2	0	4
122	MC10	Cfa.2	Cfa	2	0	4
123	MC11	Cfa.2	Cfa	2	0	4
124	MC12	Cfa.2	Cfa	2	0	4
125	MC13	Cfa.2	Cfa	2	0	4
126	MC14	Cfa.2	Cfa	2	0	4
127	MC15	Cfa.2	Cfa	2	0	4
128	MC16	Cfa.2	Cfa	2	0	4
129	MC17	Cfa.2	Cfa	2	0	4
130	MC18	Cfa.2	Cfa	2	0	4
131	MC19	Cfa.2	Cfa	2	0	4
132	MC2	Cfa.2	Cfa	2	0	4
133	MC20	Cfa.2	Cfa	2	0	4
134	MC21	Cfa.2	Cfa	2	0	4
135	MC22	Cfa.2	Cfa	2	0	4
136	MC23	Cfa.2	Cfa	2	0	4
137	MC24	Cfa.2	Cfa	2	0	4
138	MC25	Cfa.2	Cfa	2	0	4
139	MC26	Cfa.2	Cfa	2	0	4
140	MC27	Cfa.2	Cfa	2	0	4
141	MC28	Cfa.2	Cfa	2	0	4
142	MC29	Cfa.2	Cfa	2	0	4
143	MC3	Cfa.2	Cfa	2	0	4
144	MC30	Cfa.2	Cfa	2	0	4
145	MC4	Cfa.2	Cfa	2	0	4
146	MC5	Cfa.2	Cfa	2	1	4
147	MC6	Cfa.2	Cfa	2	0	4
148	MC7	Cfa.2	Cfa	2	0	4
149	MC8	Cfa.2	Cfa	2	0	4
150	MC9	Cfa.2	Cfa	2	0	4
151	S1	Cfa.2	Cfa	2	1	4
152	S10	Cfa.2	Cfa	2	0	4
153	S11	Cfa.2	Cfa	2	0	4
154	S12	Cfa.2	Cfa	2	1	4
155	S13	Cfa.2	Cfa	2	0	4
156	S14	Cfa.2	Cfa	2	0	4
157	S15	Cfa.2	Cfa	2	1	4
158	S16	Cfa.2	Cfa	2	0	4
159	S17	Cfa.2	Cfa	2	1	4
160	S18	Cfa.2	Cfa	2	0	4
161	S19	Cfa.2	Cfa	2	0	4
162	S2	Cfa.2	Cfa	2	0	4
163	S20	Cfa.2	Cfa	2	0	4
164	S21	Cfa.2	Cfa	2	1	4
165	S22	Cfa.2	Cfa	2	0	4
166	S23	Cfa.2	Cfa	2	1	4
167	S24	Cfa.2	Cfa	2	0	4
168	S25	Cfa.2	Cfa	2	0	4
169	S26	Cfa.2	Cfa	2	1	4
170	S27	Cfa.2	Cfa	2	1	4
171	S28	Cfa.2	Cfa	2	0	4
172	S29	Cfa.2	Cfa	2	1	4
173	S3	Cfa.2	Cfa	2	0	4
174	S30	Cfa.2	Cfa	2	1	4
175	S4	Cfa.2	Cfa	2	1	4
176	S5	Cfa.2	Cfa	2	0	4
177	S6	Cfa.2	Cfa	2	0	4
178	S7	Cfa.2	Cfa	2	0	4
179	S8	Cfa.2	Cfa	2	0	4
180	S9	Cfa.2	Cfa	2	1	4
181	F1	Cfa.3	Cfa	3	0	4
182	F10	Cfa.3	Cfa	3	0	4
183	F11	Cfa.3	Cfa	3	0	4
184	F12	Cfa.3	Cfa	3	0	4
185	F13	Cfa.3	Cfa	3	0	4
186	F14	Cfa.3	Cfa	3	0	4
187	F15	Cfa.3	Cfa	3	0	4
188	F16	Cfa.3	Cfa	3	0	4
189	F17	Cfa.3	Cfa	3	0	4
190	F18	Cfa.3	Cfa	3	0	4
191	F19	Cfa.3	Cfa	3	0	4
192	F2	Cfa.3	Cfa	3	0	4
193	F20	Cfa.3	Cfa	3	0	4
194	F21	Cfa.3	Cfa	3	0	4
195	F22	Cfa.3	Cfa	3	0	4
196	F23	Cfa.3	Cfa	3	0	4
197	F24	Cfa.3	Cfa	3	0	4
198	F25	Cfa.3	Cfa	3	0	4
199	F26	Cfa.3	Cfa	3	0	4
200	F27	Cfa.3	Cfa	3	0	4
201	F28	Cfa.3	Cfa	3	1	4
202	F29	Cfa.3	Cfa	3	0	4
203	F3	Cfa.3	Cfa	3	1	4
204	F30	Cfa.3	Cfa	3	1	4
205	F4	Cfa.3	Cfa	3	0	4
206	F5	Cfa.3	Cfa	3	0	4
207	F6	Cfa.3	Cfa	3	0	4
208	F7	Cfa.3	Cfa	3	0	4
209	F8	Cfa.3	Cfa	3	0	4
210	F9	Cfa.3	Cfa	3	0	4
211	MC1	Cfa.3	Cfa	3	1	4
212	MC10	Cfa.3	Cfa	3	0	4
213	MC11	Cfa.3	Cfa	3	0	4
214	MC12	Cfa.3	Cfa	3	0	4
215	MC13	Cfa.3	Cfa	3	0	4
216	MC14	Cfa.3	Cfa	3	0	4
217	MC15	Cfa.3	Cfa	3	1	4
218	MC16	Cfa.3	Cfa	3	0	4
219	MC17	Cfa.3	Cfa	3	0	4
220	MC18	Cfa.3	Cfa	3	0	4
221	MC19	Cfa.3	Cfa	3	1	4
222	MC2	Cfa.3	Cfa	3	0	4
223	MC20	Cfa.3	Cfa	3	0	4
224	MC21	Cfa.3	Cfa	3	0	4
225	MC22	Cfa.3	Cfa	3	0	4
226	MC23	Cfa.3	Cfa	3	0	4
227	MC24	Cfa.3	Cfa	3	0	4
228	MC25	Cfa.3	Cfa	3	0	4
229	MC26	Cfa.3	Cfa	3	0	4
230	MC27	Cfa.3	Cfa	3	1	4
231	MC28	Cfa.3	Cfa	3	0	4
232	MC29	Cfa.3	Cfa	3	0	4
233	MC3	Cfa.3	Cfa	3	0	4
234	MC30	Cfa.3	Cfa	3	1	4
235	MC4	Cfa.3	Cfa	3	0	4
236	MC5	Cfa.3	Cfa	3	1	4
237	MC6	Cfa.3	Cfa	3	0	4
238	MC7	Cfa.3	Cfa	3	1	4
239	MC8	Cfa.3	Cfa	3	0	4
240	MC9	Cfa.3	Cfa	3	1	4
241	S1	Cfa.3	Cfa	3	0	4
242	S10	Cfa.3	Cfa	3	0	4
243	S11	Cfa.3	Cfa	3	0	4
244	S12	Cfa.3	Cfa	3	0	4
245	S13	Cfa.3	Cfa	3	0	4
246	S14	Cfa.3	Cfa	3	0	4
247	S15	Cfa.3	Cfa	3	1	4
248	S16	Cfa.3	Cfa	3	1	4
249	S17	Cfa.3	Cfa	3	1	4
250	S18	Cfa.3	Cfa	3	1	4
251	S19	Cfa.3	Cfa	3	1	4
252	S2	Cfa.3	Cfa	3	0	4
253	S20	Cfa.3	Cfa	3	1	4
254	S21	Cfa.3	Cfa	3	0	4
255	S22	Cfa.3	Cfa	3	1	4
256	S23	Cfa.3	Cfa	3	1	4
257	S24	Cfa.3	Cfa	3	0	4
258	S25	Cfa.3	Cfa	3	1	4
259	S26	Cfa.3	Cfa	3	1	4
260	S27	Cfa.3	Cfa	3	1	4
261	S28	Cfa.3	Cfa	3	1	4
262	S29	Cfa.3	Cfa	3	0	4
263	S3	Cfa.3	Cfa	3	0	4
264	S30	Cfa.3	Cfa	3	1	4
265	S4	Cfa.3	Cfa	3	1	4
266	S5	Cfa.3	Cfa	3	0	4
267	S6	Cfa.3	Cfa	3	0	4
268	S7	Cfa.3	Cfa	3	1	4
269	S8	Cfa.3	Cfa	3	0	4
270	S9	Cfa.3	Cfa	3	1	4
271	F1	Cfa.4	Cfa	4	0	4
272	F10	Cfa.4	Cfa	4	0	4
273	F11	Cfa.4	Cfa	4	0	4
274	F12	Cfa.4	Cfa	4	0	4
275	F13	Cfa.4	Cfa	4	0	4
276	F14	Cfa.4	Cfa	4	0	4
277	F15	Cfa.4	Cfa	4	0	4
278	F16	Cfa.4	Cfa	4	0	4
279	F17	Cfa.4	Cfa	4	0	4
280	F18	Cfa.4	Cfa	4	0	4
281	F19	Cfa.4	Cfa	4	0	4
282	F2	Cfa.4	Cfa	4	0	4
283	F20	Cfa.4	Cfa	4	0	4
284	F21	Cfa.4	Cfa	4	0	4
285	F22	Cfa.4	Cfa	4	0	4
286	F23	Cfa.4	Cfa	4	0	4
287	F24	Cfa.4	Cfa	4	0	4
288	F25	Cfa.4	Cfa	4	0	4
289	F26	Cfa.4	Cfa	4	0	4
290	F27	Cfa.4	Cfa	4	0	4
291	F28	Cfa.4	Cfa	4	0	4
292	F29	Cfa.4	Cfa	4	0	4
293	F3	Cfa.4	Cfa	4	0	4
294	F30	Cfa.4	Cfa	4	1	4
295	F4	Cfa.4	Cfa	4	0	4
296	F5	Cfa.4	Cfa	4	0	4
297	F6	Cfa.4	Cfa	4	0	4
298	F7	Cfa.4	Cfa	4	0	4
299	F8	Cfa.4	Cfa	4	0	4
300	F9	Cfa.4	Cfa	4	0	4
301	MC1	Cfa.4	Cfa	4	1	4
302	MC10	Cfa.4	Cfa	4	0	4
303	MC11	Cfa.4	Cfa	4	0	4
304	MC12	Cfa.4	Cfa	4	0	4
305	MC13	Cfa.4	Cfa	4	0	4
306	MC14	Cfa.4	Cfa	4	0	4
307	MC15	Cfa.4	Cfa	4	0	4
308	MC16	Cfa.4	Cfa	4	0	4
309	MC17	Cfa.4	Cfa	4	0	4
310	MC18	Cfa.4	Cfa	4	0	4
311	MC19	Cfa.4	Cfa	4	0	4
312	MC2	Cfa.4	Cfa	4	0	4
313	MC20	Cfa.4	Cfa	4	0	4
314	MC21	Cfa.4	Cfa	4	0	4
315	MC22	Cfa.4	Cfa	4	0	4
316	MC23	Cfa.4	Cfa	4	0	4
317	MC24	Cfa.4	Cfa	4	0	4
318	MC25	Cfa.4	Cfa	4	0	4
319	MC26	Cfa.4	Cfa	4	0	4
320	MC27	Cfa.4	Cfa	4	0	4
321	MC28	Cfa.4	Cfa	4	0	4
322	MC29	Cfa.4	Cfa	4	0	4
323	MC3	Cfa.4	Cfa	4	0	4
324	MC30	Cfa.4	Cfa	4	0	4
325	MC4	Cfa.4	Cfa	4	0	4
326	MC5	Cfa.4	Cfa	4	0	4
327	MC6	Cfa.4	Cfa	4	0	4
328	MC7	Cfa.4	Cfa	4	0	4
329	MC8	Cfa.4	Cfa	4	0	4
330	MC9	Cfa.4	Cfa	4	1	4
331	S1	Cfa.4	Cfa	4	1	4
332	S10	Cfa.4	Cfa	4	0	4
333	S11	Cfa.4	Cfa	4	0	4
334	S12	Cfa.4	Cfa	4	0	4
335	S13	Cfa.4	Cfa	4	1	4
336	S14	Cfa.4	Cfa	4	0	4
337	S15	Cfa.4	Cfa	4	1	4
338	S16	Cfa.4	Cfa	4	0	4
339	S17	Cfa.4	Cfa	4	1	4
340	S18	Cfa.4	Cfa	4	0	4
341	S19	Cfa.4	Cfa	4	1	4
342	S2	Cfa.4	Cfa	4	0	4
343	S20	Cfa.4	Cfa	4	0	4
344	S21	Cfa.4	Cfa	4	0	4
345	S22	Cfa.4	Cfa	4	1	4
346	S23	Cfa.4	Cfa	4	1	4
347	S24	Cfa.4	Cfa	4	0	4
348	S25	Cfa.4	Cfa	4	0	4
349	S26	Cfa.4	Cfa	4	0	4
350	S27	Cfa.4	Cfa	4	0	4
351	S28	Cfa.4	Cfa	4	1	4
352	S29	Cfa.4	Cfa	4	1	4
353	S3	Cfa.4	Cfa	4	1	4
354	S30	Cfa.4	Cfa	4	0	4
355	S4	Cfa.4	Cfa	4	0	4
356	S5	Cfa.4	Cfa	4	0	4
357	S6	Cfa.4	Cfa	4	0	4
358	S7	Cfa.4	Cfa	4	0	4
359	S8	Cfa.4	Cfa	4	0	4
360	S9	Cfa.4	Cfa	4	1	4
361	F1	Cth.1	Cth	1	0	4
362	F10	Cth.1	Cth	1	0	4
363	F11	Cth.1	Cth	1	0	4
364	F12	Cth.1	Cth	1	0	4
365	F13	Cth.1	Cth	1	0	4
366	F14	Cth.1	Cth	1	0	4
367	F15	Cth.1	Cth	1	0	4
368	F16	Cth.1	Cth	1	0	4
369	F17	Cth.1	Cth	1	0	4
370	F18	Cth.1	Cth	1	0	4
371	F19	Cth.1	Cth	1	0	4
372	F2	Cth.1	Cth	1	0	4
373	F20	Cth.1	Cth	1	0	4
374	F21	Cth.1	Cth	1	0	4
375	F22	Cth.1	Cth	1	0	4
376	F23	Cth.1	Cth	1	0	4
377	F24	Cth.1	Cth	1	0	4
378	F25	Cth.1	Cth	1	0	4
379	F26	Cth.1	Cth	1	0	4
380	F27	Cth.1	Cth	1	0	4
381	F28	Cth.1	Cth	1	0	4
382	F29	Cth.1	Cth	1	0	4
383	F3	Cth.1	Cth	1	0	4
384	F30	Cth.1	Cth	1	0	4
385	F4	Cth.1	Cth	1	0	4
386	F5	Cth.1	Cth	1	0	4
387	F6	Cth.1	Cth	1	0	4
388	F7	Cth.1	Cth	1	0	4
389	F8	Cth.1	Cth	1	0	4
390	F9	Cth.1	Cth	1	0	4
391	MC1	Cth.1	Cth	1	0	4
392	MC10	Cth.1	Cth	1	0	4
393	MC11	Cth.1	Cth	1	0	4
394	MC12	Cth.1	Cth	1	0	4
395	MC13	Cth.1	Cth	1	0	4
396	MC14	Cth.1	Cth	1	0	4
397	MC15	Cth.1	Cth	1	0	4
398	MC16	Cth.1	Cth	1	0	4
399	MC17	Cth.1	Cth	1	0	4
400	MC18	Cth.1	Cth	1	0	4
401	MC19	Cth.1	Cth	1	0	4
402	MC2	Cth.1	Cth	1	0	4
403	MC20	Cth.1	Cth	1	0	4
404	MC21	Cth.1	Cth	1	0	4
405	MC22	Cth.1	Cth	1	1	4
406	MC23	Cth.1	Cth	1	0	4
407	MC24	Cth.1	Cth	1	0	4
408	MC25	Cth.1	Cth	1	0	4
409	MC26	Cth.1	Cth	1	0	4
410	MC27	Cth.1	Cth	1	0	4
411	MC28	Cth.1	Cth	1	0	4
412	MC29	Cth.1	Cth	1	0	4
413	MC3	Cth.1	Cth	1	0	4
414	MC30	Cth.1	Cth	1	0	4
415	MC4	Cth.1	Cth	1	0	4
416	MC5	Cth.1	Cth	1	0	4
417	MC6	Cth.1	Cth	1	0	4
418	MC7	Cth.1	Cth	1	0	4
419	MC8	Cth.1	Cth	1	0	4
420	MC9	Cth.1	Cth	1	0	4
421	S1	Cth.1	Cth	1	1	4
422	S10	Cth.1	Cth	1	0	4
423	S11	Cth.1	Cth	1	0	4
424	S12	Cth.1	Cth	1	0	4
425	S13	Cth.1	Cth	1	0	4
426	S14	Cth.1	Cth	1	0	4
427	S15	Cth.1	Cth	1	0	4
428	S16	Cth.1	Cth	1	0	4
429	S17	Cth.1	Cth	1	0	4
430	S18	Cth.1	Cth	1	0	4
431	S19	Cth.1	Cth	1	0	4
432	S2	Cth.1	Cth	1	0	4
433	S20	Cth.1	Cth	1	0	4
434	S21	Cth.1	Cth	1	0	4
435	S22	Cth.1	Cth	1	0	4
436	S23	Cth.1	Cth	1	0	4
437	S24	Cth.1	Cth	1	1	4
438	S25	Cth.1	Cth	1	0	4
439	S26	Cth.1	Cth	1	0	4
440	S27	Cth.1	Cth	1	0	4
441	S28	Cth.1	Cth	1	0	4
442	S29	Cth.1	Cth	1	0	4
443	S3	Cth.1	Cth	1	0	4
444	S30	Cth.1	Cth	1	0	4
445	S4	Cth.1	Cth	1	1	4
446	S5	Cth.1	Cth	1	1	4
447	S6	Cth.1	Cth	1	0	4
448	S7	Cth.1	Cth	1	0	4
449	S8	Cth.1	Cth	1	0	4
450	S9	Cth.1	Cth	1	0	4
451	F1	Cth.2	Cth	2	0	4
452	F10	Cth.2	Cth	2	0	4
453	F11	Cth.2	Cth	2	0	4
454	F12	Cth.2	Cth	2	0	4
455	F13	Cth.2	Cth	2	0	4
456	F14	Cth.2	Cth	2	0	4
457	F15	Cth.2	Cth	2	0	4
458	F16	Cth.2	Cth	2	0	4
459	F17	Cth.2	Cth	2	0	4
460	F18	Cth.2	Cth	2	0	4
461	F19	Cth.2	Cth	2	0	4
462	F2	Cth.2	Cth	2	0	4
463	F20	Cth.2	Cth	2	0	4
464	F21	Cth.2	Cth	2	0	4
465	F22	Cth.2	Cth	2	0	4
466	F23	Cth.2	Cth	2	0	4
467	F24	Cth.2	Cth	2	0	4
468	F25	Cth.2	Cth	2	0	4
469	F26	Cth.2	Cth	2	0	4
470	F27	Cth.2	Cth	2	0	4
471	F28	Cth.2	Cth	2	0	4
472	F29	Cth.2	Cth	2	0	4
473	F3	Cth.2	Cth	2	0	4
474	F30	Cth.2	Cth	2	0	4
475	F4	Cth.2	Cth	2	0	4
476	F5	Cth.2	Cth	2	0	4
477	F6	Cth.2	Cth	2	0	4
478	F7	Cth.2	Cth	2	0	4
479	F8	Cth.2	Cth	2	0	4
480	F9	Cth.2	Cth	2	0	4
481	MC1	Cth.2	Cth	2	0	4
482	MC10	Cth.2	Cth	2	0	4
483	MC11	Cth.2	Cth	2	0	4
484	MC12	Cth.2	Cth	2	0	4
485	MC13	Cth.2	Cth	2	0	4
486	MC14	Cth.2	Cth	2	1	4
487	MC15	Cth.2	Cth	2	1	4
488	MC16	Cth.2	Cth	2	0	4
489	MC17	Cth.2	Cth	2	0	4
490	MC18	Cth.2	Cth	2	0	4
491	MC19	Cth.2	Cth	2	1	4
492	MC2	Cth.2	Cth	2	0	4
493	MC20	Cth.2	Cth	2	0	4
494	MC21	Cth.2	Cth	2	0	4
495	MC22	Cth.2	Cth	2	0	4
496	MC23	Cth.2	Cth	2	0	4
497	MC24	Cth.2	Cth	2	0	4
498	MC25	Cth.2	Cth	2	0	4
499	MC26	Cth.2	Cth	2	1	4
500	MC27	Cth.2	Cth	2	1	4
501	MC28	Cth.2	Cth	2	0	4
502	MC29	Cth.2	Cth	2	0	4
503	MC3	Cth.2	Cth	2	0	4
504	MC30	Cth.2	Cth	2	0	4
505	MC4	Cth.2	Cth	2	0	4
506	MC5	Cth.2	Cth	2	0	4
507	MC6	Cth.2	Cth	2	0	4
508	MC7	Cth.2	Cth	2	0	4
509	MC8	Cth.2	Cth	2	0	4
510	MC9	Cth.2	Cth	2	0	4
511	S1	Cth.2	Cth	2	1	4
512	S10	Cth.2	Cth	2	1	4
513	S11	Cth.2	Cth	2	0	4
514	S12	Cth.2	Cth	2	1	4
515	S13	Cth.2	Cth	2	0	4
516	S14	Cth.2	Cth	2	0	4
517	S15	Cth.2	Cth	2	1	4
518	S16	Cth.2	Cth	2	0	4
519	S17	Cth.2	Cth	2	0	4
520	S18	Cth.2	Cth	2	0	4
521	S19	Cth.2	Cth	2	0	4
522	S2	Cth.2	Cth	2	1	4
523	S20	Cth.2	Cth	2	1	4
524	S21	Cth.2	Cth	2	0	4
525	S22	Cth.2	Cth	2	0	4
526	S23	Cth.2	Cth	2	0	4
527	S24	Cth.2	Cth	2	1	4
528	S25	Cth.2	Cth	2	1	4
529	S26	Cth.2	Cth	2	0	4
530	S27	Cth.2	Cth	2	0	4
531	S28	Cth.2	Cth	2	0	4
532	S29	Cth.2	Cth	2	0	4
533	S3	Cth.2	Cth	2	0	4
534	S30	Cth.2	Cth	2	0	4
535	S4	Cth.2	Cth	2	0	4
536	S5	Cth.2	Cth	2	0	4
537	S6	Cth.2	Cth	2	0	4
538	S7	Cth.2	Cth	2	0	4
539	S8	Cth.2	Cth	2	0	4
540	S9	Cth.2	Cth	2	1	4
541	F1	Cth.3	Cth	3	0	4
542	F10	Cth.3	Cth	3	0	4
543	F11	Cth.3	Cth	3	0	4
544	F12	Cth.3	Cth	3	0	4
545	F13	Cth.3	Cth	3	0	4
546	F14	Cth.3	Cth	3	0	4
547	F15	Cth.3	Cth	3	0	4
548	F16	Cth.3	Cth	3	0	4
549	F17	Cth.3	Cth	3	0	4
550	F18	Cth.3	Cth	3	0	4
551	F19	Cth.3	Cth	3	0	4
552	F2	Cth.3	Cth	3	0	4
553	F20	Cth.3	Cth	3	0	4
554	F21	Cth.3	Cth	3	0	4
555	F22	Cth.3	Cth	3	0	4
556	F23	Cth.3	Cth	3	0	4
557	F24	Cth.3	Cth	3	0	4
558	F25	Cth.3	Cth	3	0	4
559	F26	Cth.3	Cth	3	0	4
560	F27	Cth.3	Cth	3	0	4
561	F28	Cth.3	Cth	3	0	4
562	F29	Cth.3	Cth	3	0	4
563	F3	Cth.3	Cth	3	0	4
564	F30	Cth.3	Cth	3	0	4
565	F4	Cth.3	Cth	3	0	4
566	F5	Cth.3	Cth	3	1	4
567	F6	Cth.3	Cth	3	0	4
568	F7	Cth.3	Cth	3	0	4
569	F8	Cth.3	Cth	3	0	4
570	F9	Cth.3	Cth	3	0	4
571	MC1	Cth.3	Cth	3	1	4
572	MC10	Cth.3	Cth	3	0	4
573	MC11	Cth.3	Cth	3	0	4
574	MC12	Cth.3	Cth	3	1	4
575	MC13	Cth.3	Cth	3	0	4
576	MC14	Cth.3	Cth	3	0	4
577	MC15	Cth.3	Cth	3	1	4
578	MC16	Cth.3	Cth	3	0	4
579	MC17	Cth.3	Cth	3	1	4
580	MC18	Cth.3	Cth	3	0	4
581	MC19	Cth.3	Cth	3	0	4
582	MC2	Cth.3	Cth	3	0	4
583	MC20	Cth.3	Cth	3	0	4
584	MC21	Cth.3	Cth	3	0	4
585	MC22	Cth.3	Cth	3	0	4
586	MC23	Cth.3	Cth	3	0	4
587	MC24	Cth.3	Cth	3	0	4
588	MC25	Cth.3	Cth	3	0	4
589	MC26	Cth.3	Cth	3	0	4
590	MC27	Cth.3	Cth	3	1	4
591	MC28	Cth.3	Cth	3	0	4
592	MC29	Cth.3	Cth	3	0	4
593	MC3	Cth.3	Cth	3	0	4
594	MC30	Cth.3	Cth	3	0	4
595	MC4	Cth.3	Cth	3	0	4
596	MC5	Cth.3	Cth	3	0	4
597	MC6	Cth.3	Cth	3	1	4
598	MC7	Cth.3	Cth	3	0	4
599	MC8	Cth.3	Cth	3	0	4
600	MC9	Cth.3	Cth	3	0	4
601	S1	Cth.3	Cth	3	0	4
602	S10	Cth.3	Cth	3	0	4
603	S11	Cth.3	Cth	3	1	4
604	S12	Cth.3	Cth	3	1	4
605	S13	Cth.3	Cth	3	1	4
606	S14	Cth.3	Cth	3	0	4
607	S15	Cth.3	Cth	3	0	4
608	S16	Cth.3	Cth	3	1	4
609	S17	Cth.3	Cth	3	0	4
610	S18	Cth.3	Cth	3	1	4
611	S19	Cth.3	Cth	3	0	4
612	S2	Cth.3	Cth	3	1	4
613	S20	Cth.3	Cth	3	0	4
614	S21	Cth.3	Cth	3	1	4
615	S22	Cth.3	Cth	3	1	4
616	S23	Cth.3	Cth	3	0	4
617	S24	Cth.3	Cth	3	0	4
618	S25	Cth.3	Cth	3	0	4
619	S26	Cth.3	Cth	3	1	4
620	S27	Cth.3	Cth	3	0	4
621	S28	Cth.3	Cth	3	0	4
622	S29	Cth.3	Cth	3	0	4
623	S3	Cth.3	Cth	3	0	4
624	S30	Cth.3	Cth	3	0	4
625	S4	Cth.3	Cth	3	1	4
626	S5	Cth.3	Cth	3	1	4
627	S6	Cth.3	Cth	3	0	4
628	S7	Cth.3	Cth	3	1	4
629	S8	Cth.3	Cth	3	0	4
630	S9	Cth.3	Cth	3	0	4
631	F1	Cth.4	Cth	4	0	4
632	F10	Cth.4	Cth	4	0	4
633	F11	Cth.4	Cth	4	0	4
634	F12	Cth.4	Cth	4	0	4
635	F13	Cth.4	Cth	4	0	4
636	F14	Cth.4	Cth	4	0	4
637	F15	Cth.4	Cth	4	0	4
638	F16	Cth.4	Cth	4	0	4
639	F17	Cth.4	Cth	4	0	4
640	F18	Cth.4	Cth	4	0	4
641	F19	Cth.4	Cth	4	0	4
642	F2	Cth.4	Cth	4	0	4
643	F20	Cth.4	Cth	4	0	4
644	F21	Cth.4	Cth	4	0	4
645	F22	Cth.4	Cth	4	0	4
646	F23	Cth.4	Cth	4	1	4
647	F24	Cth.4	Cth	4	0	4
648	F25	Cth.4	Cth	4	0	4
649	F26	Cth.4	Cth	4	0	4
650	F27	Cth.4	Cth	4	0	4
651	F28	Cth.4	Cth	4	0	4
652	F29	Cth.4	Cth	4	0	4
653	F3	Cth.4	Cth	4	0	4
654	F30	Cth.4	Cth	4	0	4
655	F4	Cth.4	Cth	4	0	4
656	F5	Cth.4	Cth	4	0	4
657	F6	Cth.4	Cth	4	0	4
658	F7	Cth.4	Cth	4	0	4
659	F8	Cth.4	Cth	4	0	4
660	F9	Cth.4	Cth	4	0	4
661	MC1	Cth.4	Cth	4	0	4
662	MC10	Cth.4	Cth	4	1	4
663	MC11	Cth.4	Cth	4	0	4
664	MC12	Cth.4	Cth	4	0	4
665	MC13	Cth.4	Cth	4	0	4
666	MC14	Cth.4	Cth	4	0	4
667	MC15	Cth.4	Cth	4	0	4
668	MC16	Cth.4	Cth	4	1	4
669	MC17	Cth.4	Cth	4	0	4
670	MC18	Cth.4	Cth	4	0	4
671	MC19	Cth.4	Cth	4	0	4
672	MC2	Cth.4	Cth	4	0	4
673	MC20	Cth.4	Cth	4	0	4
674	MC21	Cth.4	Cth	4	0	4
675	MC22	Cth.4	Cth	4	0	4
676	MC23	Cth.4	Cth	4	0	4
677	MC24	Cth.4	Cth	4	0	4
678	MC25	Cth.4	Cth	4	0	4
679	MC26	Cth.4	Cth	4	0	4
680	MC27	Cth.4	Cth	4	0	4
681	MC28	Cth.4	Cth	4	0	4
682	MC29	Cth.4	Cth	4	0	4
683	MC3	Cth.4	Cth	4	0	4
684	MC30	Cth.4	Cth	4	0	4
685	MC4	Cth.4	Cth	4	0	4
686	MC5	Cth.4	Cth	4	0	4
687	MC6	Cth.4	Cth	4	0	4
688	MC7	Cth.4	Cth	4	1	4
689	MC8	Cth.4	Cth	4	1	4
690	MC9	Cth.4	Cth	4	0	4
691	S1	Cth.4	Cth	4	0	4
692	S10	Cth.4	Cth	4	1	4
693	S11	Cth.4	Cth	4	0	4
694	S12	Cth.4	Cth	4	0	4
695	S13	Cth.4	Cth	4	0	4
696	S14	Cth.4	Cth	4	0	4
697	S15	Cth.4	Cth	4	0	4
698	S16	Cth.4	Cth	4	0	4
699	S17	Cth.4	Cth	4	0	4
700	S18	Cth.4	Cth	4	0	4
701	S19	Cth.4	Cth	4	0	4
702	S2	Cth.4	Cth	4	1	4
703	S20	Cth.4	Cth	4	0	4
704	S21	Cth.4	Cth	4	0	4
705	S22	Cth.4	Cth	4	1	4
706	S23	Cth.4	Cth	4	0	4
707	S24	Cth.4	Cth	4	1	4
708	S25	Cth.4	Cth	4	0	4
709	S26	Cth.4	Cth	4	0	4
710	S27	Cth.4	Cth	4	0	4
711	S28	Cth.4	Cth	4	1	4
712	S29	Cth.4	Cth	4	0	4
713	S3	Cth.4	Cth	4	0	4
714	S30	Cth.4	Cth	4	0	4
715	S4	Cth.4	Cth	4	0	4
716	S5	Cth.4	Cth	4	0	4
717	S6	Cth.4	Cth	4	1	4
718	S7	Cth.4	Cth	4	0	4
719	S8	Cth.4	Cth	4	0	4
720	S9	Cth.4	Cth	4	0	4
721	F1	Eba.1	Eba	1	0	4
722	F10	Eba.1	Eba	1	0	4
723	F11	Eba.1	Eba	1	0	4
724	F12	Eba.1	Eba	1	0	4
725	F13	Eba.1	Eba	1	0	4
726	F14	Eba.1	Eba	1	0	4
727	F15	Eba.1	Eba	1	0	4
728	F16	Eba.1	Eba	1	0	4
729	F17	Eba.1	Eba	1	0	4
730	F18	Eba.1	Eba	1	0	4
731	F19	Eba.1	Eba	1	0	4
732	F2	Eba.1	Eba	1	0	4
733	F20	Eba.1	Eba	1	0	4
734	F21	Eba.1	Eba	1	0	4
735	F22	Eba.1	Eba	1	0	4
736	F23	Eba.1	Eba	1	0	4
737	F24	Eba.1	Eba	1	0	4
738	F25	Eba.1	Eba	1	0	4
739	F26	Eba.1	Eba	1	0	4
740	F27	Eba.1	Eba	1	0	4
741	F28	Eba.1	Eba	1	0	4
742	F29	Eba.1	Eba	1	1	4
743	F3	Eba.1	Eba	1	0	4
744	F30	Eba.1	Eba	1	0	4
745	F4	Eba.1	Eba	1	0	4
746	F5	Eba.1	Eba	1	0	4
747	F6	Eba.1	Eba	1	0	4
748	F7	Eba.1	Eba	1	0	4
749	F8	Eba.1	Eba	1	0	4
750	F9	Eba.1	Eba	1	0	4
751	MC1	Eba.1	Eba	1	0	4
752	MC10	Eba.1	Eba	1	0	4
753	MC11	Eba.1	Eba	1	0	4
754	MC12	Eba.1	Eba	1	0	4
755	MC13	Eba.1	Eba	1	0	4
756	MC14	Eba.1	Eba	1	0	4
757	MC15	Eba.1	Eba	1	0	4
758	MC16	Eba.1	Eba	1	0	4
759	MC17	Eba.1	Eba	1	0	4
760	MC18	Eba.1	Eba	1	0	4
761	MC19	Eba.1	Eba	1	0	4
762	MC2	Eba.1	Eba	1	0	4
763	MC20	Eba.1	Eba	1	0	4
764	MC21	Eba.1	Eba	1	0	4
765	MC22	Eba.1	Eba	1	1	4
766	MC23	Eba.1	Eba	1	0	4
767	MC24	Eba.1	Eba	1	0	4
768	MC25	Eba.1	Eba	1	0	4
769	MC26	Eba.1	Eba	1	0	4
770	MC27	Eba.1	Eba	1	0	4
771	MC28	Eba.1	Eba	1	0	4
772	MC29	Eba.1	Eba	1	0	4
773	MC3	Eba.1	Eba	1	0	4
774	MC30	Eba.1	Eba	1	1	4
775	MC4	Eba.1	Eba	1	0	4
776	MC5	Eba.1	Eba	1	0	4
777	MC6	Eba.1	Eba	1	0	4
778	MC7	Eba.1	Eba	1	0	4
779	MC8	Eba.1	Eba	1	0	4
780	MC9	Eba.1	Eba	1	0	4
781	S1	Eba.1	Eba	1	0	4
782	S10	Eba.1	Eba	1	0	4
783	S11	Eba.1	Eba	1	0	4
784	S12	Eba.1	Eba	1	0	4
785	S13	Eba.1	Eba	1	0	4
786	S14	Eba.1	Eba	1	0	4
787	S15	Eba.1	Eba	1	0	4
788	S16	Eba.1	Eba	1	0	4
789	S17	Eba.1	Eba	1	0	4
790	S18	Eba.1	Eba	1	0	4
791	S19	Eba.1	Eba	1	0	4
792	S2	Eba.1	Eba	1	0	4
793	S20	Eba.1	Eba	1	0	4
794	S21	Eba.1	Eba	1	0	4
795	S22	Eba.1	Eba	1	0	4
796	S23	Eba.1	Eba	1	0	4
797	S24	Eba.1	Eba	1	0	4
798	S25	Eba.1	Eba	1	0	4
799	S26	Eba.1	Eba	1	0	4
800	S27	Eba.1	Eba	1	0	4
801	S28	Eba.1	Eba	1	0	4
802	S29	Eba.1	Eba	1	0	4
803	S3	Eba.1	Eba	1	0	4
804	S30	Eba.1	Eba	1	0	4
805	S4	Eba.1	Eba	1	0	4
806	S5	Eba.1	Eba	1	0	4
807	S6	Eba.1	Eba	1	0	4
808	S7	Eba.1	Eba	1	0	4
809	S8	Eba.1	Eba	1	0	4
810	S9	Eba.1	Eba	1	0	4
811	F1	Eba.2	Eba	2	0	4
812	F10	Eba.2	Eba	2	0	4
813	F11	Eba.2	Eba	2	0	4
814	F12	Eba.2	Eba	2	0	4
815	F13	Eba.2	Eba	2	0	4
816	F14	Eba.2	Eba	2	0	4
817	F15	Eba.2	Eba	2	0	4
818	F16	Eba.2	Eba	2	0	4
819	F17	Eba.2	Eba	2	0	4
820	F18	Eba.2	Eba	2	0	4
821	F19	Eba.2	Eba	2	1	4
822	F2	Eba.2	Eba	2	0	4
823	F20	Eba.2	Eba	2	0	4
824	F21	Eba.2	Eba	2	0	4
825	F22	Eba.2	Eba	2	0	4
826	F23	Eba.2	Eba	2	0	4
827	F24	Eba.2	Eba	2	0	4
828	F25	Eba.2	Eba	2	0	4
829	F26	Eba.2	Eba	2	0	4
830	F27	Eba.2	Eba	2	0	4
831	F28	Eba.2	Eba	2	0	4
832	F29	Eba.2	Eba	2	0	4
833	F3	Eba.2	Eba	2	0	4
834	F30	Eba.2	Eba	2	0	4
835	F4	Eba.2	Eba	2	0	4
836	F5	Eba.2	Eba	2	0	4
837	F6	Eba.2	Eba	2	0	4
838	F7	Eba.2	Eba	2	0	4
839	F8	Eba.2	Eba	2	0	4
840	F9	Eba.2	Eba	2	0	4
841	MC1	Eba.2	Eba	2	0	4
842	MC10	Eba.2	Eba	2	0	4
843	MC11	Eba.2	Eba	2	0	4
844	MC12	Eba.2	Eba	2	0	4
845	MC13	Eba.2	Eba	2	0	4
846	MC14	Eba.2	Eba	2	1	4
847	MC15	Eba.2	Eba	2	1	4
848	MC16	Eba.2	Eba	2	0	4
849	MC17	Eba.2	Eba	2	0	4
850	MC18	Eba.2	Eba	2	0	4
851	MC19	Eba.2	Eba	2	0	4
852	MC2	Eba.2	Eba	2	0	4
853	MC20	Eba.2	Eba	2	0	4
854	MC21	Eba.2	Eba	2	0	4
855	MC22	Eba.2	Eba	2	0	4
856	MC23	Eba.2	Eba	2	0	4
857	MC24	Eba.2	Eba	2	0	4
858	MC25	Eba.2	Eba	2	0	4
859	MC26	Eba.2	Eba	2	1	4
860	MC27	Eba.2	Eba	2	0	4
861	MC28	Eba.2	Eba	2	0	4
862	MC29	Eba.2	Eba	2	0	4
863	MC3	Eba.2	Eba	2	0	4
864	MC30	Eba.2	Eba	2	0	4
865	MC4	Eba.2	Eba	2	0	4
866	MC5	Eba.2	Eba	2	0	4
867	MC6	Eba.2	Eba	2	0	4
868	MC7	Eba.2	Eba	2	0	4
869	MC8	Eba.2	Eba	2	0	4
870	MC9	Eba.2	Eba	2	0	4
871	S1	Eba.2	Eba	2	0	4
872	S10	Eba.2	Eba	2	0	4
873	S11	Eba.2	Eba	2	0	4
874	S12	Eba.2	Eba	2	0	4
875	S13	Eba.2	Eba	2	0	4
876	S14	Eba.2	Eba	2	1	4
877	S15	Eba.2	Eba	2	0	4
878	S16	Eba.2	Eba	2	0	4
879	S17	Eba.2	Eba	2	0	4
880	S18	Eba.2	Eba	2	0	4
881	S19	Eba.2	Eba	2	0	4
882	S2	Eba.2	Eba	2	0	4
883	S20	Eba.2	Eba	2	0	4
884	S21	Eba.2	Eba	2	0	4
885	S22	Eba.2	Eba	2	0	4
886	S23	Eba.2	Eba	2	0	4
887	S24	Eba.2	Eba	2	1	4
888	S25	Eba.2	Eba	2	0	4
889	S26	Eba.2	Eba	2	0	4
890	S27	Eba.2	Eba	2	0	4
891	S28	Eba.2	Eba	2	0	4
892	S29	Eba.2	Eba	2	0	4
893	S3	Eba.2	Eba	2	0	4
894	S30	Eba.2	Eba	2	0	4
895	S4	Eba.2	Eba	2	0	4
896	S5	Eba.2	Eba	2	0	4
897	S6	Eba.2	Eba	2	0	4
898	S7	Eba.2	Eba	2	0	4
899	S8	Eba.2	Eba	2	0	4
900	S9	Eba.2	Eba	2	0	4
901	F1	Eba.3	Eba	3	0	4
902	F10	Eba.3	Eba	3	0	4
903	F11	Eba.3	Eba	3	0	4
904	F12	Eba.3	Eba	3	0	4
905	F13	Eba.3	Eba	3	1	4
906	F14	Eba.3	Eba	3	0	4
907	F15	Eba.3	Eba	3	1	4
908	F16	Eba.3	Eba	3	0	4
909	F17	Eba.3	Eba	3	0	4
910	F18	Eba.3	Eba	3	0	4
911	F19	Eba.3	Eba	3	0	4
912	F2	Eba.3	Eba	3	0	4
913	F20	Eba.3	Eba	3	0	4
914	F21	Eba.3	Eba	3	0	4
915	F22	Eba.3	Eba	3	1	4
916	F23	Eba.3	Eba	3	0	4
917	F24	Eba.3	Eba	3	0	4
918	F25	Eba.3	Eba	3	0	4
919	F26	Eba.3	Eba	3	0	4
920	F27	Eba.3	Eba	3	0	4
921	F28	Eba.3	Eba	3	0	4
922	F29	Eba.3	Eba	3	0	4
923	F3	Eba.3	Eba	3	0	4
924	F30	Eba.3	Eba	3	0	4
925	F4	Eba.3	Eba	3	0	4
926	F5	Eba.3	Eba	3	0	4
927	F6	Eba.3	Eba	3	0	4
928	F7	Eba.3	Eba	3	0	4
929	F8	Eba.3	Eba	3	0	4
930	F9	Eba.3	Eba	3	0	4
931	MC1	Eba.3	Eba	3	0	4
932	MC10	Eba.3	Eba	3	0	4
933	MC11	Eba.3	Eba	3	0	4
934	MC12	Eba.3	Eba	3	0	4
935	MC13	Eba.3	Eba	3	0	4
936	MC14	Eba.3	Eba	3	0	4
937	MC15	Eba.3	Eba	3	0	4
938	MC16	Eba.3	Eba	3	0	4
939	MC17	Eba.3	Eba	3	1	4
940	MC18	Eba.3	Eba	3	0	4
941	MC19	Eba.3	Eba	3	0	4
942	MC2	Eba.3	Eba	3	0	4
943	MC20	Eba.3	Eba	3	1	4
944	MC21	Eba.3	Eba	3	1	4
945	MC22	Eba.3	Eba	3	0	4
946	MC23	Eba.3	Eba	3	0	4
947	MC24	Eba.3	Eba	3	0	4
948	MC25	Eba.3	Eba	3	0	4
949	MC26	Eba.3	Eba	3	0	4
950	MC27	Eba.3	Eba	3	0	4
951	MC28	Eba.3	Eba	3	0	4
952	MC29	Eba.3	Eba	3	0	4
953	MC3	Eba.3	Eba	3	0	4
954	MC30	Eba.3	Eba	3	0	4
955	MC4	Eba.3	Eba	3	0	4
956	MC5	Eba.3	Eba	3	0	4
957	MC6	Eba.3	Eba	3	0	4
958	MC7	Eba.3	Eba	3	0	4
959	MC8	Eba.3	Eba	3	0	4
960	MC9	Eba.3	Eba	3	0	4
961	S1	Eba.3	Eba	3	0	4
962	S10	Eba.3	Eba	3	0	4
963	S11	Eba.3	Eba	3	0	4
964	S12	Eba.3	Eba	3	0	4
965	S13	Eba.3	Eba	3	0	4
966	S14	Eba.3	Eba	3	0	4
967	S15	Eba.3	Eba	3	0	4
968	S16	Eba.3	Eba	3	0	4
969	S17	Eba.3	Eba	3	0	4
970	S18	Eba.3	Eba	3	0	4
971	S19	Eba.3	Eba	3	0	4
972	S2	Eba.3	Eba	3	0	4
973	S20	Eba.3	Eba	3	0	4
974	S21	Eba.3	Eba	3	0	4
975	S22	Eba.3	Eba	3	0	4
976	S23	Eba.3	Eba	3	0	4
977	S24	Eba.3	Eba	3	0	4
978	S25	Eba.3	Eba	3	1	4
979	S26	Eba.3	Eba	3	0	4
980	S27	Eba.3	Eba	3	1	4
981	S28	Eba.3	Eba	3	0	4
982	S29	Eba.3	Eba	3	0	4
983	S3	Eba.3	Eba	3	0	4
984	S30	Eba.3	Eba	3	0	4
985	S4	Eba.3	Eba	3	0	4
986	S5	Eba.3	Eba	3	0	4
987	S6	Eba.3	Eba	3	0	4
988	S7	Eba.3	Eba	3	0	4
989	S8	Eba.3	Eba	3	0	4
990	S9	Eba.3	Eba	3	0	4
991	F1	Eba.4	Eba	4	0	4
992	F10	Eba.4	Eba	4	0	4
993	F11	Eba.4	Eba	4	0	4
994	F12	Eba.4	Eba	4	0	4
995	F13	Eba.4	Eba	4	0	4
996	F14	Eba.4	Eba	4	0	4
997	F15	Eba.4	Eba	4	0	4
998	F16	Eba.4	Eba	4	0	4
999	F17	Eba.4	Eba	4	0	4
1000	F18	Eba.4	Eba	4	0	4
1001	F19	Eba.4	Eba	4	0	4
1002	F2	Eba.4	Eba	4	0	4
1003	F20	Eba.4	Eba	4	0	4
1004	F21	Eba.4	Eba	4	0	4
1005	F22	Eba.4	Eba	4	1	4
1006	F23	Eba.4	Eba	4	0	4
1007	F24	Eba.4	Eba	4	0	4
1008	F25	Eba.4	Eba	4	0	4
1009	F26	Eba.4	Eba	4	0	4
1010	F27	Eba.4	Eba	4	0	4
1011	F28	Eba.4	Eba	4	0	4
1012	F29	Eba.4	Eba	4	0	4
1013	F3	Eba.4	Eba	4	0	4
1014	F30	Eba.4	Eba	4	0	4
1015	F4	Eba.4	Eba	4	0	4
1016	F5	Eba.4	Eba	4	1	4
1017	F6	Eba.4	Eba	4	0	4
1018	F7	Eba.4	Eba	4	0	4
1019	F8	Eba.4	Eba	4	0	4
1020	F9	Eba.4	Eba	4	0	4
1021	MC1	Eba.4	Eba	4	0	4
1022	MC10	Eba.4	Eba	4	0	4
1023	MC11	Eba.4	Eba	4	0	4
1024	MC12	Eba.4	Eba	4	0	4
1025	MC13	Eba.4	Eba	4	0	4
1026	MC14	Eba.4	Eba	4	0	4
1027	MC15	Eba.4	Eba	4	0	4
1028	MC16	Eba.4	Eba	4	0	4
1029	MC17	Eba.4	Eba	4	0	4
1030	MC18	Eba.4	Eba	4	0	4
1031	MC19	Eba.4	Eba	4	0	4
1032	MC2	Eba.4	Eba	4	0	4
1033	MC20	Eba.4	Eba	4	0	4
1034	MC21	Eba.4	Eba	4	0	4
1035	MC22	Eba.4	Eba	4	0	4
1036	MC23	Eba.4	Eba	4	0	4
1037	MC24	Eba.4	Eba	4	0	4
1038	MC25	Eba.4	Eba	4	1	4
1039	MC26	Eba.4	Eba	4	1	4
1040	MC27	Eba.4	Eba	4	0	4
1041	MC28	Eba.4	Eba	4	0	4
1042	MC29	Eba.4	Eba	4	0	4
1043	MC3	Eba.4	Eba	4	0	4
1044	MC30	Eba.4	Eba	4	0	4
1045	MC4	Eba.4	Eba	4	0	4
1046	MC5	Eba.4	Eba	4	1	4
1047	MC6	Eba.4	Eba	4	0	4
1048	MC7	Eba.4	Eba	4	0	4
1049	MC8	Eba.4	Eba	4	0	4
1050	MC9	Eba.4	Eba	4	0	4
1051	S1	Eba.4	Eba	4	0	4
1052	S10	Eba.4	Eba	4	0	4
1053	S11	Eba.4	Eba	4	0	4
1054	S12	Eba.4	Eba	4	0	4
1055	S13	Eba.4	Eba	4	0	4
1056	S14	Eba.4	Eba	4	0	4
1057	S15	Eba.4	Eba	4	1	4
1058	S16	Eba.4	Eba	4	0	4
1059	S17	Eba.4	Eba	4	0	4
1060	S18	Eba.4	Eba	4	0	4
1061	S19	Eba.4	Eba	4	0	4
1062	S2	Eba.4	Eba	4	0	4
1063	S20	Eba.4	Eba	4	0	4
1064	S21	Eba.4	Eba	4	0	4
1065	S22	Eba.4	Eba	4	0	4
1066	S23	Eba.4	Eba	4	0	4
1067	S24	Eba.4	Eba	4	0	4
1068	S25	Eba.4	Eba	4	0	4
1069	S26	Eba.4	Eba	4	0	4
1070	S27	Eba.4	Eba	4	0	4
1071	S28	Eba.4	Eba	4	0	4
1072	S29	Eba.4	Eba	4	0	4
1073	S3	Eba.4	Eba	4	0	4
1074	S30	Eba.4	Eba	4	0	4
1075	S4	Eba.4	Eba	4	0	4
1076	S5	Eba.4	Eba	4	0	4
1077	S6	Eba.4	Eba	4	0	4
1078	S7	Eba.4	Eba	4	0	4
1079	S8	Eba.4	Eba	4	0	4
1080	S9	Eba.4	Eba	4	0	4
1081	F1	Leosp.1	Leosp	1	0	4
1082	F10	Leosp.1	Leosp	1	0	4
1083	F11	Leosp.1	Leosp	1	0	4
1084	F12	Leosp.1	Leosp	1	0	4
1085	F13	Leosp.1	Leosp	1	0	4
1086	F14	Leosp.1	Leosp	1	0	4
1087	F15	Leosp.1	Leosp	1	0	4
1088	F16	Leosp.1	Leosp	1	0	4
1089	F17	Leosp.1	Leosp	1	0	4
1090	F18	Leosp.1	Leosp	1	0	4
1091	F19	Leosp.1	Leosp	1	0	4
1092	F2	Leosp.1	Leosp	1	0	4
1093	F20	Leosp.1	Leosp	1	0	4
1094	F21	Leosp.1	Leosp	1	0	4
1095	F22	Leosp.1	Leosp	1	0	4
1096	F23	Leosp.1	Leosp	1	0	4
1097	F24	Leosp.1	Leosp	1	0	4
1098	F25	Leosp.1	Leosp	1	0	4
1099	F26	Leosp.1	Leosp	1	0	4
1100	F27	Leosp.1	Leosp	1	0	4
1101	F28	Leosp.1	Leosp	1	0	4
1102	F29	Leosp.1	Leosp	1	0	4
1103	F3	Leosp.1	Leosp	1	0	4
1104	F30	Leosp.1	Leosp	1	0	4
1105	F4	Leosp.1	Leosp	1	0	4
1106	F5	Leosp.1	Leosp	1	0	4
1107	F6	Leosp.1	Leosp	1	0	4
1108	F7	Leosp.1	Leosp	1	0	4
1109	F8	Leosp.1	Leosp	1	1	4
1110	F9	Leosp.1	Leosp	1	0	4
1111	MC1	Leosp.1	Leosp	1	0	4
1112	MC10	Leosp.1	Leosp	1	0	4
1113	MC11	Leosp.1	Leosp	1	0	4
1114	MC12	Leosp.1	Leosp	1	0	4
1115	MC13	Leosp.1	Leosp	1	0	4
1116	MC14	Leosp.1	Leosp	1	0	4
1117	MC15	Leosp.1	Leosp	1	0	4
1118	MC16	Leosp.1	Leosp	1	0	4
1119	MC17	Leosp.1	Leosp	1	0	4
1120	MC18	Leosp.1	Leosp	1	0	4
1121	MC19	Leosp.1	Leosp	1	0	4
1122	MC2	Leosp.1	Leosp	1	0	4
1123	MC20	Leosp.1	Leosp	1	0	4
1124	MC21	Leosp.1	Leosp	1	0	4
1125	MC22	Leosp.1	Leosp	1	0	4
1126	MC23	Leosp.1	Leosp	1	0	4
1127	MC24	Leosp.1	Leosp	1	0	4
1128	MC25	Leosp.1	Leosp	1	0	4
1129	MC26	Leosp.1	Leosp	1	0	4
1130	MC27	Leosp.1	Leosp	1	0	4
1131	MC28	Leosp.1	Leosp	1	0	4
1132	MC29	Leosp.1	Leosp	1	0	4
1133	MC3	Leosp.1	Leosp	1	0	4
1134	MC30	Leosp.1	Leosp	1	0	4
1135	MC4	Leosp.1	Leosp	1	0	4
1136	MC5	Leosp.1	Leosp	1	0	4
1137	MC6	Leosp.1	Leosp	1	0	4
1138	MC7	Leosp.1	Leosp	1	1	4
1139	MC8	Leosp.1	Leosp	1	0	4
1140	MC9	Leosp.1	Leosp	1	0	4
1141	S1	Leosp.1	Leosp	1	1	4
1142	S10	Leosp.1	Leosp	1	0	4
1143	S11	Leosp.1	Leosp	1	0	4
1144	S12	Leosp.1	Leosp	1	0	4
1145	S13	Leosp.1	Leosp	1	0	4
1146	S14	Leosp.1	Leosp	1	0	4
1147	S15	Leosp.1	Leosp	1	0	4
1148	S16	Leosp.1	Leosp	1	0	4
1149	S17	Leosp.1	Leosp	1	0	4
1150	S18	Leosp.1	Leosp	1	0	4
1151	S19	Leosp.1	Leosp	1	0	4
1152	S2	Leosp.1	Leosp	1	0	4
1153	S20	Leosp.1	Leosp	1	0	4
1154	S21	Leosp.1	Leosp	1	0	4
1155	S22	Leosp.1	Leosp	1	0	4
1156	S23	Leosp.1	Leosp	1	0	4
1157	S24	Leosp.1	Leosp	1	0	4
1158	S25	Leosp.1	Leosp	1	0	4
1159	S26	Leosp.1	Leosp	1	0	4
1160	S27	Leosp.1	Leosp	1	0	4
1161	S28	Leosp.1	Leosp	1	0	4
1162	S29	Leosp.1	Leosp	1	0	4
1163	S3	Leosp.1	Leosp	1	0	4
1164	S30	Leosp.1	Leosp	1	0	4
1165	S4	Leosp.1	Leosp	1	0	4
1166	S5	Leosp.1	Leosp	1	0	4
1167	S6	Leosp.1	Leosp	1	0	4
1168	S7	Leosp.1	Leosp	1	0	4
1169	S8	Leosp.1	Leosp	1	0	4
1170	S9	Leosp.1	Leosp	1	0	4
1171	F1	Leosp.2	Leosp	2	0	4
1172	F10	Leosp.2	Leosp	2	0	4
1173	F11	Leosp.2	Leosp	2	0	4
1174	F12	Leosp.2	Leosp	2	0	4
1175	F13	Leosp.2	Leosp	2	0	4
1176	F14	Leosp.2	Leosp	2	0	4
1177	F15	Leosp.2	Leosp	2	1	4
1178	F16	Leosp.2	Leosp	2	0	4
1179	F17	Leosp.2	Leosp	2	0	4
1180	F18	Leosp.2	Leosp	2	0	4
1181	F19	Leosp.2	Leosp	2	1	4
1182	F2	Leosp.2	Leosp	2	0	4
1183	F20	Leosp.2	Leosp	2	0	4
1184	F21	Leosp.2	Leosp	2	0	4
1185	F22	Leosp.2	Leosp	2	0	4
1186	F23	Leosp.2	Leosp	2	0	4
1187	F24	Leosp.2	Leosp	2	0	4
1188	F25	Leosp.2	Leosp	2	0	4
1189	F26	Leosp.2	Leosp	2	0	4
1190	F27	Leosp.2	Leosp	2	0	4
1191	F28	Leosp.2	Leosp	2	0	4
1192	F29	Leosp.2	Leosp	2	0	4
1193	F3	Leosp.2	Leosp	2	0	4
1194	F30	Leosp.2	Leosp	2	0	4
1195	F4	Leosp.2	Leosp	2	0	4
1196	F5	Leosp.2	Leosp	2	0	4
1197	F6	Leosp.2	Leosp	2	0	4
1198	F7	Leosp.2	Leosp	2	0	4
1199	F8	Leosp.2	Leosp	2	0	4
1200	F9	Leosp.2	Leosp	2	0	4
1201	MC1	Leosp.2	Leosp	2	0	4
1202	MC10	Leosp.2	Leosp	2	0	4
1203	MC11	Leosp.2	Leosp	2	0	4
1204	MC12	Leosp.2	Leosp	2	0	4
1205	MC13	Leosp.2	Leosp	2	0	4
1206	MC14	Leosp.2	Leosp	2	0	4
1207	MC15	Leosp.2	Leosp	2	0	4
1208	MC16	Leosp.2	Leosp	2	0	4
1209	MC17	Leosp.2	Leosp	2	0	4
1210	MC18	Leosp.2	Leosp	2	0	4
1211	MC19	Leosp.2	Leosp	2	0	4
1212	MC2	Leosp.2	Leosp	2	0	4
1213	MC20	Leosp.2	Leosp	2	0	4
1214	MC21	Leosp.2	Leosp	2	0	4
1215	MC22	Leosp.2	Leosp	2	0	4
1216	MC23	Leosp.2	Leosp	2	0	4
1217	MC24	Leosp.2	Leosp	2	0	4
1218	MC25	Leosp.2	Leosp	2	0	4
1219	MC26	Leosp.2	Leosp	2	0	4
1220	MC27	Leosp.2	Leosp	2	0	4
1221	MC28	Leosp.2	Leosp	2	0	4
1222	MC29	Leosp.2	Leosp	2	0	4
1223	MC3	Leosp.2	Leosp	2	0	4
1224	MC30	Leosp.2	Leosp	2	0	4
1225	MC4	Leosp.2	Leosp	2	0	4
1226	MC5	Leosp.2	Leosp	2	0	4
1227	MC6	Leosp.2	Leosp	2	0	4
1228	MC7	Leosp.2	Leosp	2	0	4
1229	MC8	Leosp.2	Leosp	2	0	4
1230	MC9	Leosp.2	Leosp	2	0	4
1231	S1	Leosp.2	Leosp	2	0	4
1232	S10	Leosp.2	Leosp	2	0	4
1233	S11	Leosp.2	Leosp	2	0	4
1234	S12	Leosp.2	Leosp	2	1	4
1235	S13	Leosp.2	Leosp	2	0	4
1236	S14	Leosp.2	Leosp	2	0	4
1237	S15	Leosp.2	Leosp	2	0	4
1238	S16	Leosp.2	Leosp	2	0	4
1239	S17	Leosp.2	Leosp	2	0	4
1240	S18	Leosp.2	Leosp	2	0	4
1241	S19	Leosp.2	Leosp	2	0	4
1242	S2	Leosp.2	Leosp	2	0	4
1243	S20	Leosp.2	Leosp	2	0	4
1244	S21	Leosp.2	Leosp	2	0	4
1245	S22	Leosp.2	Leosp	2	1	4
1246	S23	Leosp.2	Leosp	2	0	4
1247	S24	Leosp.2	Leosp	2	0	4
1248	S25	Leosp.2	Leosp	2	0	4
1249	S26	Leosp.2	Leosp	2	0	4
1250	S27	Leosp.2	Leosp	2	0	4
1251	S28	Leosp.2	Leosp	2	0	4
1252	S29	Leosp.2	Leosp	2	0	4
1253	S3	Leosp.2	Leosp	2	0	4
1254	S30	Leosp.2	Leosp	2	0	4
1255	S4	Leosp.2	Leosp	2	0	4
1256	S5	Leosp.2	Leosp	2	0	4
1257	S6	Leosp.2	Leosp	2	0	4
1258	S7	Leosp.2	Leosp	2	0	4
1259	S8	Leosp.2	Leosp	2	0	4
1260	S9	Leosp.2	Leosp	2	0	4
1261	F1	Leosp.3	Leosp	3	1	4
1262	F10	Leosp.3	Leosp	3	0	4
1263	F11	Leosp.3	Leosp	3	0	4
1264	F12	Leosp.3	Leosp	3	0	4
1265	F13	Leosp.3	Leosp	3	0	4
1266	F14	Leosp.3	Leosp	3	0	4
1267	F15	Leosp.3	Leosp	3	1	4
1268	F16	Leosp.3	Leosp	3	0	4
1269	F17	Leosp.3	Leosp	3	0	4
1270	F18	Leosp.3	Leosp	3	0	4
1271	F19	Leosp.3	Leosp	3	0	4
1272	F2	Leosp.3	Leosp	3	0	4
1273	F20	Leosp.3	Leosp	3	0	4
1274	F21	Leosp.3	Leosp	3	0	4
1275	F22	Leosp.3	Leosp	3	0	4
1276	F23	Leosp.3	Leosp	3	0	4
1277	F24	Leosp.3	Leosp	3	0	4
1278	F25	Leosp.3	Leosp	3	0	4
1279	F26	Leosp.3	Leosp	3	0	4
1280	F27	Leosp.3	Leosp	3	0	4
1281	F28	Leosp.3	Leosp	3	0	4
1282	F29	Leosp.3	Leosp	3	0	4
1283	F3	Leosp.3	Leosp	3	0	4
1284	F30	Leosp.3	Leosp	3	0	4
1285	F4	Leosp.3	Leosp	3	0	4
1286	F5	Leosp.3	Leosp	3	0	4
1287	F6	Leosp.3	Leosp	3	0	4
1288	F7	Leosp.3	Leosp	3	0	4
1289	F8	Leosp.3	Leosp	3	0	4
1290	F9	Leosp.3	Leosp	3	0	4
1291	MC1	Leosp.3	Leosp	3	0	4
1292	MC10	Leosp.3	Leosp	3	0	4
1293	MC11	Leosp.3	Leosp	3	1	4
1294	MC12	Leosp.3	Leosp	3	0	4
1295	MC13	Leosp.3	Leosp	3	0	4
1296	MC14	Leosp.3	Leosp	3	0	4
1297	MC15	Leosp.3	Leosp	3	0	4
1298	MC16	Leosp.3	Leosp	3	0	4
1299	MC17	Leosp.3	Leosp	3	1	4
1300	MC18	Leosp.3	Leosp	3	0	4
1301	MC19	Leosp.3	Leosp	3	0	4
1302	MC2	Leosp.3	Leosp	3	0	4
1303	MC20	Leosp.3	Leosp	3	0	4
1304	MC21	Leosp.3	Leosp	3	0	4
1305	MC22	Leosp.3	Leosp	3	0	4
1306	MC23	Leosp.3	Leosp	3	0	4
1307	MC24	Leosp.3	Leosp	3	1	4
1308	MC25	Leosp.3	Leosp	3	0	4
1309	MC26	Leosp.3	Leosp	3	0	4
1310	MC27	Leosp.3	Leosp	3	0	4
1311	MC28	Leosp.3	Leosp	3	1	4
1312	MC29	Leosp.3	Leosp	3	0	4
1313	MC3	Leosp.3	Leosp	3	0	4
1314	MC30	Leosp.3	Leosp	3	0	4
1315	MC4	Leosp.3	Leosp	3	0	4
1316	MC5	Leosp.3	Leosp	3	0	4
1317	MC6	Leosp.3	Leosp	3	0	4
1318	MC7	Leosp.3	Leosp	3	0	4
1319	MC8	Leosp.3	Leosp	3	0	4
1320	MC9	Leosp.3	Leosp	3	1	4
1321	S1	Leosp.3	Leosp	3	0	4
1322	S10	Leosp.3	Leosp	3	0	4
1323	S11	Leosp.3	Leosp	3	0	4
1324	S12	Leosp.3	Leosp	3	0	4
1325	S13	Leosp.3	Leosp	3	0	4
1326	S14	Leosp.3	Leosp	3	0	4
1327	S15	Leosp.3	Leosp	3	0	4
1328	S16	Leosp.3	Leosp	3	0	4
1329	S17	Leosp.3	Leosp	3	0	4
1330	S18	Leosp.3	Leosp	3	0	4
1331	S19	Leosp.3	Leosp	3	0	4
1332	S2	Leosp.3	Leosp	3	0	4
1333	S20	Leosp.3	Leosp	3	0	4
1334	S21	Leosp.3	Leosp	3	0	4
1335	S22	Leosp.3	Leosp	3	1	4
1336	S23	Leosp.3	Leosp	3	0	4
1337	S24	Leosp.3	Leosp	3	1	4
1338	S25	Leosp.3	Leosp	3	0	4
1339	S26	Leosp.3	Leosp	3	0	4
1340	S27	Leosp.3	Leosp	3	0	4
1341	S28	Leosp.3	Leosp	3	0	4
1342	S29	Leosp.3	Leosp	3	0	4
1343	S3	Leosp.3	Leosp	3	0	4
1344	S30	Leosp.3	Leosp	3	0	4
1345	S4	Leosp.3	Leosp	3	0	4
1346	S5	Leosp.3	Leosp	3	0	4
1347	S6	Leosp.3	Leosp	3	0	4
1348	S7	Leosp.3	Leosp	3	0	4
1349	S8	Leosp.3	Leosp	3	0	4
1350	S9	Leosp.3	Leosp	3	0	4
1351	F1	Leosp.4	Leosp	4	1	4
1352	F10	Leosp.4	Leosp	4	0	4
1353	F11	Leosp.4	Leosp	4	0	4
1354	F12	Leosp.4	Leosp	4	0	4
1355	F13	Leosp.4	Leosp	4	0	4
1356	F14	Leosp.4	Leosp	4	0	4
1357	F15	Leosp.4	Leosp	4	0	4
1358	F16	Leosp.4	Leosp	4	0	4
1359	F17	Leosp.4	Leosp	4	0	4
1360	F18	Leosp.4	Leosp	4	0	4
1361	F19	Leosp.4	Leosp	4	0	4
1362	F2	Leosp.4	Leosp	4	0	4
1363	F20	Leosp.4	Leosp	4	0	4
1364	F21	Leosp.4	Leosp	4	0	4
1365	F22	Leosp.4	Leosp	4	0	4
1366	F23	Leosp.4	Leosp	4	0	4
1367	F24	Leosp.4	Leosp	4	1	4
1368	F25	Leosp.4	Leosp	4	0	4
1369	F26	Leosp.4	Leosp	4	0	4
1370	F27	Leosp.4	Leosp	4	0	4
1371	F28	Leosp.4	Leosp	4	0	4
1372	F29	Leosp.4	Leosp	4	0	4
1373	F3	Leosp.4	Leosp	4	0	4
1374	F30	Leosp.4	Leosp	4	0	4
1375	F4	Leosp.4	Leosp	4	0	4
1376	F5	Leosp.4	Leosp	4	0	4
1377	F6	Leosp.4	Leosp	4	0	4
1378	F7	Leosp.4	Leosp	4	0	4
1379	F8	Leosp.4	Leosp	4	0	4
1380	F9	Leosp.4	Leosp	4	0	4
1381	MC1	Leosp.4	Leosp	4	0	4
1382	MC10	Leosp.4	Leosp	4	0	4
1383	MC11	Leosp.4	Leosp	4	0	4
1384	MC12	Leosp.4	Leosp	4	0	4
1385	MC13	Leosp.4	Leosp	4	0	4
1386	MC14	Leosp.4	Leosp	4	0	4
1387	MC15	Leosp.4	Leosp	4	0	4
1388	MC16	Leosp.4	Leosp	4	0	4
1389	MC17	Leosp.4	Leosp	4	0	4
1390	MC18	Leosp.4	Leosp	4	0	4
1391	MC19	Leosp.4	Leosp	4	0	4
1392	MC2	Leosp.4	Leosp	4	0	4
1393	MC20	Leosp.4	Leosp	4	0	4
1394	MC21	Leosp.4	Leosp	4	0	4
1395	MC22	Leosp.4	Leosp	4	0	4
1396	MC23	Leosp.4	Leosp	4	0	4
1397	MC24	Leosp.4	Leosp	4	0	4
1398	MC25	Leosp.4	Leosp	4	0	4
1399	MC26	Leosp.4	Leosp	4	0	4
1400	MC27	Leosp.4	Leosp	4	0	4
1401	MC28	Leosp.4	Leosp	4	0	4
1402	MC29	Leosp.4	Leosp	4	0	4
1403	MC3	Leosp.4	Leosp	4	0	4
1404	MC30	Leosp.4	Leosp	4	0	4
1405	MC4	Leosp.4	Leosp	4	0	4
1406	MC5	Leosp.4	Leosp	4	0	4
1407	MC6	Leosp.4	Leosp	4	0	4
1408	MC7	Leosp.4	Leosp	4	0	4
1409	MC8	Leosp.4	Leosp	4	0	4
1410	MC9	Leosp.4	Leosp	4	0	4
1411	S1	Leosp.4	Leosp	4	0	4
1412	S10	Leosp.4	Leosp	4	0	4
1413	S11	Leosp.4	Leosp	4	0	4
1414	S12	Leosp.4	Leosp	4	0	4
1415	S13	Leosp.4	Leosp	4	0	4
1416	S14	Leosp.4	Leosp	4	0	4
1417	S15	Leosp.4	Leosp	4	0	4
1418	S16	Leosp.4	Leosp	4	0	4
1419	S17	Leosp.4	Leosp	4	0	4
1420	S18	Leosp.4	Leosp	4	0	4
1421	S19	Leosp.4	Leosp	4	0	4
1422	S2	Leosp.4	Leosp	4	0	4
1423	S20	Leosp.4	Leosp	4	0	4
1424	S21	Leosp.4	Leosp	4	0	4
1425	S22	Leosp.4	Leosp	4	0	4
1426	S23	Leosp.4	Leosp	4	0	4
1427	S24	Leosp.4	Leosp	4	1	4
1428	S25	Leosp.4	Leosp	4	0	4
1429	S26	Leosp.4	Leosp	4	0	4
1430	S27	Leosp.4	Leosp	4	0	4
1431	S28	Leosp.4	Leosp	4	0	4
1432	S29	Leosp.4	Leosp	4	0	4
1433	S3	Leosp.4	Leosp	4	0	4
1434	S30	Leosp.4	Leosp	4	0	4
1435	S4	Leosp.4	Leosp	4	0	4
1436	S5	Leosp.4	Leosp	4	0	4
1437	S6	Leosp.4	Leosp	4	0	4
1438	S7	Leosp.4	Leosp	4	0	4
1439	S8	Leosp.4	Leosp	4	0	4
1440	S9	Leosp.4	Leosp	4	0	4
1441	F1	Nas.1	Nas	1	0	4
1442	F10	Nas.1	Nas	1	1	4
1443	F11	Nas.1	Nas	1	0	4
1444	F12	Nas.1	Nas	1	1	4
1445	F13	Nas.1	Nas	1	1	4
1446	F14	Nas.1	Nas	1	0	4
1447	F15	Nas.1	Nas	1	0	4
1448	F16	Nas.1	Nas	1	0	4
1449	F17	Nas.1	Nas	1	1	4
1450	F18	Nas.1	Nas	1	1	4
1451	F19	Nas.1	Nas	1	0	4
1452	F2	Nas.1	Nas	1	0	4
1453	F20	Nas.1	Nas	1	0	4
1454	F21	Nas.1	Nas	1	0	4
1455	F22	Nas.1	Nas	1	0	4
1456	F23	Nas.1	Nas	1	1	4
1457	F24	Nas.1	Nas	1	1	4
1458	F25	Nas.1	Nas	1	0	4
1459	F26	Nas.1	Nas	1	0	4
1460	F27	Nas.1	Nas	1	0	4
1461	F28	Nas.1	Nas	1	0	4
1462	F29	Nas.1	Nas	1	0	4
1463	F3	Nas.1	Nas	1	0	4
1464	F30	Nas.1	Nas	1	0	4
1465	F4	Nas.1	Nas	1	0	4
1466	F5	Nas.1	Nas	1	0	4
1467	F6	Nas.1	Nas	1	1	4
1468	F7	Nas.1	Nas	1	0	4
1469	F8	Nas.1	Nas	1	1	4
1470	F9	Nas.1	Nas	1	0	4
1471	MC1	Nas.1	Nas	1	0	4
1472	MC10	Nas.1	Nas	1	0	4
1473	MC11	Nas.1	Nas	1	0	4
1474	MC12	Nas.1	Nas	1	0	4
1475	MC13	Nas.1	Nas	1	0	4
1476	MC14	Nas.1	Nas	1	0	4
1477	MC15	Nas.1	Nas	1	0	4
1478	MC16	Nas.1	Nas	1	0	4
1479	MC17	Nas.1	Nas	1	0	4
1480	MC18	Nas.1	Nas	1	0	4
1481	MC19	Nas.1	Nas	1	0	4
1482	MC2	Nas.1	Nas	1	0	4
1483	MC20	Nas.1	Nas	1	0	4
1484	MC21	Nas.1	Nas	1	0	4
1485	MC22	Nas.1	Nas	1	1	4
1486	MC23	Nas.1	Nas	1	0	4
1487	MC24	Nas.1	Nas	1	0	4
1488	MC25	Nas.1	Nas	1	0	4
1489	MC26	Nas.1	Nas	1	0	4
1490	MC27	Nas.1	Nas	1	0	4
1491	MC28	Nas.1	Nas	1	0	4
1492	MC29	Nas.1	Nas	1	0	4
1493	MC3	Nas.1	Nas	1	0	4
1494	MC30	Nas.1	Nas	1	0	4
1495	MC4	Nas.1	Nas	1	0	4
1496	MC5	Nas.1	Nas	1	0	4
1497	MC6	Nas.1	Nas	1	0	4
1498	MC7	Nas.1	Nas	1	0	4
1499	MC8	Nas.1	Nas	1	0	4
1500	MC9	Nas.1	Nas	1	0	4
1501	S1	Nas.1	Nas	1	0	4
1502	S10	Nas.1	Nas	1	0	4
1503	S11	Nas.1	Nas	1	0	4
1504	S12	Nas.1	Nas	1	0	4
1505	S13	Nas.1	Nas	1	0	4
1506	S14	Nas.1	Nas	1	0	4
1507	S15	Nas.1	Nas	1	0	4
1508	S16	Nas.1	Nas	1	0	4
1509	S17	Nas.1	Nas	1	0	4
1510	S18	Nas.1	Nas	1	0	4
1511	S19	Nas.1	Nas	1	0	4
1512	S2	Nas.1	Nas	1	0	4
1513	S20	Nas.1	Nas	1	0	4
1514	S21	Nas.1	Nas	1	0	4
1515	S22	Nas.1	Nas	1	0	4
1516	S23	Nas.1	Nas	1	0	4
1517	S24	Nas.1	Nas	1	0	4
1518	S25	Nas.1	Nas	1	0	4
1519	S26	Nas.1	Nas	1	0	4
1520	S27	Nas.1	Nas	1	0	4
1521	S28	Nas.1	Nas	1	0	4
1522	S29	Nas.1	Nas	1	0	4
1523	S3	Nas.1	Nas	1	0	4
1524	S30	Nas.1	Nas	1	0	4
1525	S4	Nas.1	Nas	1	0	4
1526	S5	Nas.1	Nas	1	0	4
1527	S6	Nas.1	Nas	1	0	4
1528	S7	Nas.1	Nas	1	0	4
1529	S8	Nas.1	Nas	1	0	4
1530	S9	Nas.1	Nas	1	0	4
1531	F1	Nas.2	Nas	2	0	4
1532	F10	Nas.2	Nas	2	0	4
1533	F11	Nas.2	Nas	2	0	4
1534	F12	Nas.2	Nas	2	1	4
1535	F13	Nas.2	Nas	2	0	4
1536	F14	Nas.2	Nas	2	1	4
1537	F15	Nas.2	Nas	2	0	4
1538	F16	Nas.2	Nas	2	1	4
1539	F17	Nas.2	Nas	2	1	4
1540	F18	Nas.2	Nas	2	1	4
1541	F19	Nas.2	Nas	2	1	4
1542	F2	Nas.2	Nas	2	0	4
1543	F20	Nas.2	Nas	2	1	4
1544	F21	Nas.2	Nas	2	1	4
1545	F22	Nas.2	Nas	2	1	4
1546	F23	Nas.2	Nas	2	1	4
1547	F24	Nas.2	Nas	2	0	4
1548	F25	Nas.2	Nas	2	0	4
1549	F26	Nas.2	Nas	2	1	4
1550	F27	Nas.2	Nas	2	0	4
1551	F28	Nas.2	Nas	2	0	4
1552	F29	Nas.2	Nas	2	0	4
1553	F3	Nas.2	Nas	2	0	4
1554	F30	Nas.2	Nas	2	0	4
1555	F4	Nas.2	Nas	2	0	4
1556	F5	Nas.2	Nas	2	0	4
1557	F6	Nas.2	Nas	2	1	4
1558	F7	Nas.2	Nas	2	0	4
1559	F8	Nas.2	Nas	2	1	4
1560	F9	Nas.2	Nas	2	0	4
1561	MC1	Nas.2	Nas	2	0	4
1562	MC10	Nas.2	Nas	2	0	4
1563	MC11	Nas.2	Nas	2	0	4
1564	MC12	Nas.2	Nas	2	0	4
1565	MC13	Nas.2	Nas	2	0	4
1566	MC14	Nas.2	Nas	2	1	4
1567	MC15	Nas.2	Nas	2	0	4
1568	MC16	Nas.2	Nas	2	0	4
1569	MC17	Nas.2	Nas	2	0	4
1570	MC18	Nas.2	Nas	2	0	4
1571	MC19	Nas.2	Nas	2	0	4
1572	MC2	Nas.2	Nas	2	0	4
1573	MC20	Nas.2	Nas	2	0	4
1574	MC21	Nas.2	Nas	2	0	4
1575	MC22	Nas.2	Nas	2	1	4
1576	MC23	Nas.2	Nas	2	0	4
1577	MC24	Nas.2	Nas	2	0	4
1578	MC25	Nas.2	Nas	2	0	4
1579	MC26	Nas.2	Nas	2	0	4
1580	MC27	Nas.2	Nas	2	0	4
1581	MC28	Nas.2	Nas	2	0	4
1582	MC29	Nas.2	Nas	2	1	4
1583	MC3	Nas.2	Nas	2	0	4
1584	MC30	Nas.2	Nas	2	0	4
1585	MC4	Nas.2	Nas	2	0	4
1586	MC5	Nas.2	Nas	2	0	4
1587	MC6	Nas.2	Nas	2	0	4
1588	MC7	Nas.2	Nas	2	0	4
1589	MC8	Nas.2	Nas	2	0	4
1590	MC9	Nas.2	Nas	2	0	4
1591	S1	Nas.2	Nas	2	0	4
1592	S10	Nas.2	Nas	2	0	4
1593	S11	Nas.2	Nas	2	0	4
1594	S12	Nas.2	Nas	2	0	4
1595	S13	Nas.2	Nas	2	0	4
1596	S14	Nas.2	Nas	2	0	4
1597	S15	Nas.2	Nas	2	0	4
1598	S16	Nas.2	Nas	2	0	4
1599	S17	Nas.2	Nas	2	0	4
1600	S18	Nas.2	Nas	2	0	4
1601	S19	Nas.2	Nas	2	0	4
1602	S2	Nas.2	Nas	2	0	4
1603	S20	Nas.2	Nas	2	0	4
1604	S21	Nas.2	Nas	2	0	4
1605	S22	Nas.2	Nas	2	0	4
1606	S23	Nas.2	Nas	2	0	4
1607	S24	Nas.2	Nas	2	0	4
1608	S25	Nas.2	Nas	2	0	4
1609	S26	Nas.2	Nas	2	0	4
1610	S27	Nas.2	Nas	2	0	4
1611	S28	Nas.2	Nas	2	0	4
1612	S29	Nas.2	Nas	2	0	4
1613	S3	Nas.2	Nas	2	0	4
1614	S30	Nas.2	Nas	2	0	4
1615	S4	Nas.2	Nas	2	0	4
1616	S5	Nas.2	Nas	2	0	4
1617	S6	Nas.2	Nas	2	0	4
1618	S7	Nas.2	Nas	2	0	4
1619	S8	Nas.2	Nas	2	0	4
1620	S9	Nas.2	Nas	2	0	4
1621	F1	Nas.3	Nas	3	1	4
1622	F10	Nas.3	Nas	3	1	4
1623	F11	Nas.3	Nas	3	1	4
1624	F12	Nas.3	Nas	3	1	4
1625	F13	Nas.3	Nas	3	1	4
1626	F14	Nas.3	Nas	3	0	4
1627	F15	Nas.3	Nas	3	1	4
1628	F16	Nas.3	Nas	3	1	4
1629	F17	Nas.3	Nas	3	1	4
1630	F18	Nas.3	Nas	3	0	4
1631	F19	Nas.3	Nas	3	0	4
1632	F2	Nas.3	Nas	3	1	4
1633	F20	Nas.3	Nas	3	0	4
1634	F21	Nas.3	Nas	3	0	4
1635	F22	Nas.3	Nas	3	1	4
1636	F23	Nas.3	Nas	3	1	4
1637	F24	Nas.3	Nas	3	1	4
1638	F25	Nas.3	Nas	3	1	4
1639	F26	Nas.3	Nas	3	0	4
1640	F27	Nas.3	Nas	3	0	4
1641	F28	Nas.3	Nas	3	1	4
1642	F29	Nas.3	Nas	3	0	4
1643	F3	Nas.3	Nas	3	1	4
1644	F30	Nas.3	Nas	3	0	4
1645	F4	Nas.3	Nas	3	1	4
1646	F5	Nas.3	Nas	3	1	4
1647	F6	Nas.3	Nas	3	1	4
1648	F7	Nas.3	Nas	3	1	4
1649	F8	Nas.3	Nas	3	0	4
1650	F9	Nas.3	Nas	3	0	4
1651	MC1	Nas.3	Nas	3	0	4
1652	MC10	Nas.3	Nas	3	0	4
1653	MC11	Nas.3	Nas	3	0	4
1654	MC12	Nas.3	Nas	3	1	4
1655	MC13	Nas.3	Nas	3	0	4
1656	MC14	Nas.3	Nas	3	0	4
1657	MC15	Nas.3	Nas	3	0	4
1658	MC16	Nas.3	Nas	3	1	4
1659	MC17	Nas.3	Nas	3	0	4
1660	MC18	Nas.3	Nas	3	0	4
1661	MC19	Nas.3	Nas	3	0	4
1662	MC2	Nas.3	Nas	3	0	4
1663	MC20	Nas.3	Nas	3	1	4
1664	MC21	Nas.3	Nas	3	1	4
1665	MC22	Nas.3	Nas	3	1	4
1666	MC23	Nas.3	Nas	3	1	4
1667	MC24	Nas.3	Nas	3	1	4
1668	MC25	Nas.3	Nas	3	1	4
1669	MC26	Nas.3	Nas	3	0	4
1670	MC27	Nas.3	Nas	3	0	4
1671	MC28	Nas.3	Nas	3	1	4
1672	MC29	Nas.3	Nas	3	0	4
1673	MC3	Nas.3	Nas	3	1	4
1674	MC30	Nas.3	Nas	3	0	4
1675	MC4	Nas.3	Nas	3	0	4
1676	MC5	Nas.3	Nas	3	0	4
1677	MC6	Nas.3	Nas	3	1	4
1678	MC7	Nas.3	Nas	3	1	4
1679	MC8	Nas.3	Nas	3	1	4
1680	MC9	Nas.3	Nas	3	1	4
1681	S1	Nas.3	Nas	3	0	4
1682	S10	Nas.3	Nas	3	0	4
1683	S11	Nas.3	Nas	3	0	4
1684	S12	Nas.3	Nas	3	0	4
1685	S13	Nas.3	Nas	3	0	4
1686	S14	Nas.3	Nas	3	0	4
1687	S15	Nas.3	Nas	3	0	4
1688	S16	Nas.3	Nas	3	0	4
1689	S17	Nas.3	Nas	3	0	4
1690	S18	Nas.3	Nas	3	0	4
1691	S19	Nas.3	Nas	3	0	4
1692	S2	Nas.3	Nas	3	0	4
1693	S20	Nas.3	Nas	3	0	4
1694	S21	Nas.3	Nas	3	0	4
1695	S22	Nas.3	Nas	3	0	4
1696	S23	Nas.3	Nas	3	0	4
1697	S24	Nas.3	Nas	3	0	4
1698	S25	Nas.3	Nas	3	0	4
1699	S26	Nas.3	Nas	3	0	4
1700	S27	Nas.3	Nas	3	0	4
1701	S28	Nas.3	Nas	3	0	4
1702	S29	Nas.3	Nas	3	0	4
1703	S3	Nas.3	Nas	3	0	4
1704	S30	Nas.3	Nas	3	0	4
1705	S4	Nas.3	Nas	3	1	4
1706	S5	Nas.3	Nas	3	0	4
1707	S6	Nas.3	Nas	3	1	4
1708	S7	Nas.3	Nas	3	0	4
1709	S8	Nas.3	Nas	3	0	4
1710	S9	Nas.3	Nas	3	0	4
1711	F1	Nas.4	Nas	4	1	4
1712	F10	Nas.4	Nas	4	1	4
1713	F11	Nas.4	Nas	4	1	4
1714	F12	Nas.4	Nas	4	0	4
1715	F13	Nas.4	Nas	4	1	4
1716	F14	Nas.4	Nas	4	1	4
1717	F15	Nas.4	Nas	4	1	4
1718	F16	Nas.4	Nas	4	0	4
1719	F17	Nas.4	Nas	4	0	4
1720	F18	Nas.4	Nas	4	1	4
1721	F19	Nas.4	Nas	4	1	4
1722	F2	Nas.4	Nas	4	1	4
1723	F20	Nas.4	Nas	4	0	4
1724	F21	Nas.4	Nas	4	0	4
1725	F22	Nas.4	Nas	4	1	4
1726	F23	Nas.4	Nas	4	1	4
1727	F24	Nas.4	Nas	4	1	4
1728	F25	Nas.4	Nas	4	1	4
1729	F26	Nas.4	Nas	4	1	4
1730	F27	Nas.4	Nas	4	0	4
1731	F28	Nas.4	Nas	4	0	4
1732	F29	Nas.4	Nas	4	1	4
1733	F3	Nas.4	Nas	4	1	4
1734	F30	Nas.4	Nas	4	0	4
1735	F4	Nas.4	Nas	4	0	4
1736	F5	Nas.4	Nas	4	1	4
1737	F6	Nas.4	Nas	4	0	4
1738	F7	Nas.4	Nas	4	0	4
1739	F8	Nas.4	Nas	4	1	4
1740	F9	Nas.4	Nas	4	1	4
1741	MC1	Nas.4	Nas	4	0	4
1742	MC10	Nas.4	Nas	4	0	4
1743	MC11	Nas.4	Nas	4	1	4
1744	MC12	Nas.4	Nas	4	0	4
1745	MC13	Nas.4	Nas	4	0	4
1746	MC14	Nas.4	Nas	4	0	4
1747	MC15	Nas.4	Nas	4	1	4
1748	MC16	Nas.4	Nas	4	0	4
1749	MC17	Nas.4	Nas	4	0	4
1750	MC18	Nas.4	Nas	4	0	4
1751	MC19	Nas.4	Nas	4	1	4
1752	MC2	Nas.4	Nas	4	0	4
1753	MC20	Nas.4	Nas	4	1	4
1754	MC21	Nas.4	Nas	4	1	4
1755	MC22	Nas.4	Nas	4	0	4
1756	MC23	Nas.4	Nas	4	1	4
1757	MC24	Nas.4	Nas	4	1	4
1758	MC25	Nas.4	Nas	4	1	4
1759	MC26	Nas.4	Nas	4	0	4
1760	MC27	Nas.4	Nas	4	0	4
1761	MC28	Nas.4	Nas	4	0	4
1762	MC29	Nas.4	Nas	4	1	4
1763	MC3	Nas.4	Nas	4	0	4
1764	MC30	Nas.4	Nas	4	0	4
1765	MC4	Nas.4	Nas	4	0	4
1766	MC5	Nas.4	Nas	4	1	4
1767	MC6	Nas.4	Nas	4	1	4
1768	MC7	Nas.4	Nas	4	1	4
1769	MC8	Nas.4	Nas	4	0	4
1770	MC9	Nas.4	Nas	4	1	4
1771	S1	Nas.4	Nas	4	0	4
1772	S10	Nas.4	Nas	4	0	4
1773	S11	Nas.4	Nas	4	0	4
1774	S12	Nas.4	Nas	4	0	4
1775	S13	Nas.4	Nas	4	0	4
1776	S14	Nas.4	Nas	4	0	4
1777	S15	Nas.4	Nas	4	0	4
1778	S16	Nas.4	Nas	4	0	4
1779	S17	Nas.4	Nas	4	0	4
1780	S18	Nas.4	Nas	4	0	4
1781	S19	Nas.4	Nas	4	0	4
1782	S2	Nas.4	Nas	4	0	4
1783	S20	Nas.4	Nas	4	1	4
1784	S21	Nas.4	Nas	4	0	4
1785	S22	Nas.4	Nas	4	0	4
1786	S23	Nas.4	Nas	4	0	4
1787	S24	Nas.4	Nas	4	0	4
1788	S25	Nas.4	Nas	4	0	4
1789	S26	Nas.4	Nas	4	0	4
1790	S27	Nas.4	Nas	4	0	4
1791	S28	Nas.4	Nas	4	0	4
1792	S29	Nas.4	Nas	4	0	4
1793	S3	Nas.4	Nas	4	0	4
1794	S30	Nas.4	Nas	4	0	4
1795	S4	Nas.4	Nas	4	0	4
1796	S5	Nas.4	Nas	4	0	4
1797	S6	Nas.4	Nas	4	1	4
1798	S7	Nas.4	Nas	4	0	4
1799	S8	Nas.4	Nas	4	0	4
1800	S9	Nas.4	Nas	4	0	4
