# Supplementary material for: Determining carnivore habitat use in a rubber/forest landscape in Brazil using multispecies occupancy models
Source: PLoS One. 2018 Apr 16;13(4):e0195311. doi: 10.1371/journal.pone.0195311 (PMC5901926; doi:10.1371/journal.pone.0195311)
Supplement: S3 Supporting information — (CSV) [file pone.0195311.s003.csv]

seq #	site	hab	fore	rip	rub	Cam.1	Cam.2	Cam.3	Cam.4
1	F1	Forest	1	0	0	0	1	0	1
10	F10	Forest	1	0	0	0	1	1	0
11	F11	Forest	1	0	0	1	0	1	0
12	F12	Forest	1	0	0	0	1	1	1
13	F13	Forest	1	0	0	1	1	0	1
14	F14	Forest	1	0	0	1	1	0	0
15	F15	Forest	1	0	0	1	1	0	1
16	F16	Forest	1	0	0	1	0	1	1
17	F17	Forest	1	0	0	1	1	0	1
18	F18	Forest	1	0	0	0	1	1	1
19	F19	Forest	1	0	0	1	0	1	1
2	F2	Forest	1	0	0	1	1	0	0
20	F20	Forest	1	0	0	1	1	0	1
21	F21	Forest	1	0	0	1	0	1	1
22	F22	Forest	1	0	0	1	1	0	1
23	F23	Forest	1	0	0	0	1	1	1
24	F24	Forest	1	0	0	0	1	1	0
25	F25	Forest	1	0	0	0	1	0	1
26	F26	Forest	1	0	0	1	0	1	0
27	F27	Forest	1	0	0	0	1	1	1
28	F28	Forest	1	0	0	1	1	0	1
29	F29	Forest	1	0	0	0	1	1	0
3	F3	Forest	1	0	0	1	0	1	1
30	F30	Forest	1	0	0	1	1	0	0
4	F4	Forest	1	0	0	1	1	0	1
5	F5	Forest	1	0	0	1	1	0	0
6	F6	Forest	1	0	0	1	1	0	1
7	F7	Forest	1	0	0	1	1	0	1
8	F8	Forest	1	0	0	0	1	1	0
9	F9	Forest	1	0	0	1	0	1	0
31	MC1	RipVeg	0	1	0	1	1	1	0
40	MC10	RipVeg	0	1	0	1	0	1	0
41	MC11	RipVeg	0	1	0	1	1	0	0
42	MC12	RipVeg	0	1	0	1	1	1	0
43	MC13	RipVeg	0	1	0	1	1	1	0
44	MC14	RipVeg	0	1	0	1	1	0	1
45	MC15	RipVeg	0	1	0	1	0	1	1
46	MC16	RipVeg	0	1	0	1	1	1	0
47	MC17	RipVeg	0	1	0	1	1	0	0
48	MC18	RipVeg	0	1	0	1	1	0	0
49	MC19	RipVeg	0	1	0	1	1	1	0
32	MC2	RipVeg	0	1	0	0	1	1	1
50	MC20	RipVeg	0	1	0	1	1	0	0
51	MC21	RipVeg	0	1	0	1	1	0	0
52	MC22	RipVeg	0	1	0	1	1	0	1
53	MC23	RipVeg	0	1	0	1	1	1	0
54	MC24	RipVeg	0	1	0	1	1	0	0
55	MC25	RipVeg	0	1	0	1	1	1	0
56	MC26	RipVeg	0	1	0	1	0	1	0
57	MC27	RipVeg	0	1	0	1	1	0	0
58	MC28	RipVeg	0	1	0	1	1	0	1
59	MC29	RipVeg	0	1	0	1	0	1	1
33	MC3	RipVeg	0	1	0	1	1	0	0
60	MC30	RipVeg	0	1	0	1	1	1	0
34	MC4	RipVeg	0	1	0	1	1	0	1
35	MC5	RipVeg	0	1	0	1	1	0	0
36	MC6	RipVeg	0	1	0	1	1	0	0
37	MC7	RipVeg	0	1	0	1	1	0	0
38	MC8	RipVeg	0	1	0	1	1	1	0
39	MC9	RipVeg	0	1	0	1	1	0	1
61	S1	Rubber	0	0	1	0	1	1	1
70	S10	Rubber	0	0	1	1	1	1	0
71	S11	Rubber	0	0	1	0	1	0	0
72	S12	Rubber	0	0	1	1	0	1	1
73	S13	Rubber	0	0	1	1	1	0	1
74	S14	Rubber	0	0	1	1	0	1	1
75	S15	Rubber	0	0	1	1	0	1	1
76	S16	Rubber	0	0	1	1	1	0	1
77	S17	Rubber	0	0	1	1	1	1	0
78	S18	Rubber	0	0	1	1	1	0	1
79	S19	Rubber	0	0	1	1	1	1	0
62	S2	Rubber	0	0	1	1	1	1	0
80	S20	Rubber	0	0	1	1	1	1	0
81	S21	Rubber	0	0	1	1	0	1	1
82	S22	Rubber	0	0	1	1	1	0	1
83	S23	Rubber	0	0	1	1	0	1	1
84	S24	Rubber	0	0	1	1	1	0	1
85	S25	Rubber	0	0	1	1	1	0	1
86	S26	Rubber	0	0	1	1	0	0	1
87	S27	Rubber	0	0	1	1	1	0	1
88	S28	Rubber	0	0	1	1	1	1	0
89	S29	Rubber	0	0	1	1	0	1	0
63	S3	Rubber	0	0	1	1	1	1	0
90	S30	Rubber	0	0	1	1	1	1	0
64	S4	Rubber	0	0	1	0	1	1	1
65	S5	Rubber	0	0	1	0	1	1	1
66	S6	Rubber	0	0	1	1	1	1	0
67	S7	Rubber	0	0	1	1	1	0	1
68	S8	Rubber	0	0	1	1	1	0	0
69	S9	Rubber	0	0	1	1	1	0	1
